# Supplementary material for: 3-Acetyl-1-(3-methyl­phen­yl)thio­urea
Source: Acta Crystallogr Sect E Struct Rep Online. 2012 Jul 28;68(Pt 8):o2574. doi: 10.1107/S1600536812032825 (PMC3415014; doi:10.1107/S1600536812032825)
Supplement: Supplementary file 1 [file e-68-o2574-sup1.cif]

##############################################################################
#                                                                            #
# This CIF contains the data in a paper accepted for publication in          #
# Acta Crystallographica Section E. It conforms to the requirements of       #
# Notes for Authors for Acta Crystallographica Section E, and has been       #
# peer reviewed under the auspices of the IUCr Commission on Journals.       #
#                                                                            #
# Full details of the Crystallographic Information File format               #
# are given in the paper "The Crystallographic Information File (CIF):       #
# a New Standard Archive File for Crystallography" by S. R. Hall, F. H.      #
# Allen and I. D. Brown [Acta Cryst. (1991), A47, 655-685].                  #
#                                                                            #
# The current version of the core CIF dictionary is obtainable from          #
# ftp://ftp.iucr.org/pub/cif_core.dic.                                       #
#                                                                            #
# Software is freely available for graphical display of the structure(s)     #
# in this CIF. For information consult the CIF software page                 #
# http://www.iucr.org/resources/cif/software.                                #
#                                                                            #
# This file may be used for bona fide research purposes within the           #
# scientific community so long as proper attribution is given to the journal # 
# article from which it was obtained.                                        #
#                                                                            #
##############################################################################
data_I
_audit_creation_method     'SHELXL97'
_chemical_name_systematic
;
3-Acetyl-1-(3-methylphenyl)thiourea
;
_chemical_name_common     ?
_chemical_formula_moiety     'C10 H12 N2 O S'
_chemical_formula_sum     'C10 H12 N2 O S'
_chemical_formula_iupac     'C10 H12 N2 O S'
_chemical_formula_weight     208.29
_chemical_melting_point     ?
_symmetry_cell_setting     monoclinic
_symmetry_space_group_name_H-M     'P 21/c'
_symmetry_space_group_name_HALL     '-P 2ybc'
loop_
    _symmetry_equiv_pos_as_xyz
    'x, y, z'
    '-x, y+1/2, -z+1/2'
    '-x, -y, -z'
    'x, -y-1/2, z-1/2'
_cell_length_a     7.6841(9)
_cell_length_b     14.9430(10)
_cell_length_c     9.5358(9)
_cell_angle_alpha     90.00
_cell_angle_beta     107.490(10)
_cell_angle_gamma     90.00
_cell_volume     1044.32(18)
_cell_formula_units_Z     4
_cell_measurement_reflns_used     1948
_cell_measurement_theta_min     2.61
_cell_measurement_theta_max     27.87
_cell_measurement_temperature     295(2)
_exptl_crystal_description     'prism'
_exptl_crystal_colour     'yellow'
_exptl_crystal_size_max     0.48
_exptl_crystal_size_mid     0.44
_exptl_crystal_size_min     0.24
_exptl_crystal_density_diffrn     1.325
_exptl_crystal_density_meas     ?
_exptl_crystal_density_method     'not measured'
_exptl_crystal_F_000     440
_exptl_absorpt_coefficient_mu     0.278
_exptl_absorpt_correction_type     multi-scan
_exptl_absorpt_process_details
;
(<i>CrysAlis RED</i>; Oxford Diffraction, 2009)
;
_exptl_absorpt_correction_T_min     0.8781
_exptl_absorpt_correction_T_max     0.9362
_exptl_special_details
;
<i>CrysAlis RED</i> (Oxford Diffraction, 2009)
Empirical absorption correction using spherical harmonics,
implemented in SCALE3 ABSPACK scaling algorithm.
;
_diffrn_ambient_temperature     295(2)
_diffrn_radiation_type     'MoK\a'
_diffrn_radiation_wavelength     0.71073
_diffrn_radiation_source     'fine-focus sealed tube'
_diffrn_radiation_monochromator     'graphite'
_diffrn_measurement_device_type
;
Oxford Diffraction Xcalibur Sapphire CCD.
;
_diffrn_measurement_method
;
Rotation method data acquisition using \w  and \f scans
;
_diffrn_detector_area_resol_mean     ?
_diffrn_reflns_number     4011
_diffrn_reflns_av_R_equivalents     0.0106
_diffrn_reflns_av_sigmaI/netI     0.0148
_diffrn_reflns_theta_min     2.62
_diffrn_reflns_theta_max     26.37
_diffrn_reflns_theta_full     26.37
_diffrn_measured_fraction_theta_max     0.999
_diffrn_measured_fraction_theta_full     0.999
_diffrn_reflns_limit_h_min     -9
_diffrn_reflns_limit_h_max     8
_diffrn_reflns_limit_k_min     -13
_diffrn_reflns_limit_k_max     18
_diffrn_reflns_limit_l_min     -9
_diffrn_reflns_limit_l_max     11
_diffrn_standards_number     0
_diffrn_standards_interval_count     ?
_diffrn_standards_interval_time     ?
_diffrn_standards_decay_%     0
_refine_special_details
;
 Refinement of <i>F</i>^2^ against ALL reflections. The weighted
 <i>R</i>-factor <i>wR</i> and goodness of fit <i>S</i> are based on
 <i>F</i>^2^, conventional <i>R</i>-factors <i>R</i> are based on <i>F</i>,
 with <i>F</i> set to zero for negative <i>F</i>^2^. The threshold expression
 of <i>F</i>^2^ > \s(<i>F</i>^2^) is used only for calculating
 <i>R</i>-factors(gt) <i>etc</i>. and is not relevant to the choice of
 reflections for refinement. <i>R</i>-factors based on <i>F</i>^2^ are
 statistically about twice as large as those based on <i>F</i>, and
 <i>R</i>-factors based on ALL data will be even larger.
;
_reflns_number_total     2137
_reflns_number_gt     1789
_reflns_threshold_expression     >2\s(I)
_refine_ls_structure_factor_coef     Fsqd
_refine_ls_matrix_type     full
_refine_ls_R_factor_all     0.0430
_refine_ls_R_factor_gt     0.0351
_refine_ls_wR_factor_gt     0.0954
_refine_ls_wR_factor_ref     0.0995
_refine_ls_goodness_of_fit_ref     1.056
_refine_ls_restrained_S_all     1.056
_refine_ls_number_reflns     2137
_refine_ls_number_parameters     145
_refine_ls_number_restraints     2
_refine_ls_hydrogen_treatment     mixed
_refine_ls_weighting_scheme     calc
_refine_ls_weighting_details
         'calc w=1/[\s^2^(Fo^2^)+(0.0535P)^2^+0.2352P] where P=(Fo^2^+2Fc^2^)/3'
_atom_sites_solution_hydrogens     geom
_atom_sites_solution_primary     direct
_atom_sites_solution_secondary     difmap
_refine_ls_shift/su_max     0.001
_refine_ls_shift/su_mean     0.000
_refine_diff_density_max     0.174
_refine_diff_density_min     -0.219
_refine_ls_extinction_method     'none'
_refine_ls_extinction_coef     ?
loop_
    _atom_type_symbol
    _atom_type_description
    _atom_type_scat_dispersion_real
    _atom_type_scat_dispersion_imag
    _atom_type_scat_source
    'C' 'C' 0.0033 0.0016
                         'International Tables Vol C Tables 4.2.6.8 and 6.1.1.4'
    'H' 'H' 0.0000 0.0000
                         'International Tables Vol C Tables 4.2.6.8 and 6.1.1.4'
    'N' 'N' 0.0061 0.0033
                         'International Tables Vol C Tables 4.2.6.8 and 6.1.1.4'
    'O' 'O' 0.0106 0.0060
                         'International Tables Vol C Tables 4.2.6.8 and 6.1.1.4'
    'S' 'S' 0.1246 0.1234
                         'International Tables Vol C Tables 4.2.6.8 and 6.1.1.4'
_computing_data_collection     '<i>CrysAlis CCD</i> (Oxford Diffraction, 2009)'
_computing_cell_refinement     '<i>CrysAlis CCD</i> (Oxford Diffraction, 2009)'
_computing_data_reduction     '<i>CrysAlis RED</i> (Oxford Diffraction, 2009)'
_computing_structure_solution     '<i>SHELXS97</i> (Sheldrick, 2008)'
_computing_structure_refinement     '<i>SHELXL97</i> (Sheldrick, 2008)'
_computing_molecular_graphics     '<i>PLATON</i> (Spek, 2009)'
_computing_publication_material     '<i>SHELXL97</i> (Sheldrick, 2008)'
loop_
    _atom_site_type_symbol
    _atom_site_label
    _atom_site_fract_x
    _atom_site_fract_y
    _atom_site_fract_z
    _atom_site_U_iso_or_equiv
    _atom_site_adp_type
    _atom_site_calc_flag
    _atom_site_refinement_flags
    _atom_site_occupancy
    _atom_site_symmetry_multiplicity
    _atom_site_disorder_assembly
    _atom_site_disorder_group
    C C1 0.20722(18) 1.01499(9) 0.39974(15) 0.0337(3) Uani d . 1 1 . .
    C C2 0.23877(19) 1.03395(10) 0.54780(17) 0.0364(3) Uani d . 1 1 . .
    H H2 0.3113 0.9953 0.6178 0.044 Uiso calc R 1 1 . .
    C C3 0.1649(2) 1.10903(10) 0.59419(18) 0.0413(4) Uani d . 1 1 . .
    C C4 0.0590(2) 1.16622(11) 0.4881(2) 0.0494(4) Uani d . 1 1 . .
    H H4 0.0085 1.2171 0.5163 0.059 Uiso calc R 1 1 . .
    C C5 0.0282(2) 1.14793(11) 0.3408(2) 0.0506(4) Uani d . 1 1 . .
    H H5 -0.0429 1.1871 0.2710 0.061 Uiso calc R 1 1 . .
    C C6 0.1008(2) 1.07243(10) 0.29439(18) 0.0428(4) Uani d . 1 1 . .
    H H6 0.0785 1.0607 0.1948 0.051 Uiso calc R 1 1 . .
    C C7 0.30263(18) 0.89953(9) 0.24567(15) 0.0334(3) Uani d . 1 1 . .
    C C8 0.4388(2) 0.76042(10) 0.38195(15) 0.0361(3) Uani d . 1 1 . .
    C C9 0.5236(3) 0.67388(11) 0.35913(18) 0.0520(4) Uani d . 1 1 A .
    H H9A 0.6484 0.6724 0.4198 0.078 Uiso calc R 1 1 . .
    H H9B 0.5190 0.6685 0.2577 0.078 Uiso calc R 1 1 . .
    H H9C 0.4580 0.6251 0.3851 0.078 Uiso calc R 1 1 . .
    C C10 0.1971(2) 1.12586(13) 0.7555(2) 0.0539(4) Uani d . 1 1 . .
    H H10A 0.2948 1.0885 0.8117 0.081 Uiso calc R 1 1 . .
    H H10B 0.0880 1.1123 0.7807 0.081 Uiso calc R 1 1 . .
    H H10C 0.2289 1.1875 0.7772 0.081 Uiso calc R 1 1 . .
    N N1 0.28202(17) 0.93305(8) 0.36952(13) 0.0354(3) Uani d D 1 1 A .
    H H1N 0.323(2) 0.8973(10) 0.4440(16) 0.042 Uiso d D 1 1 . .
    N N2 0.37949(17) 0.81347(8) 0.26055(13) 0.0344(3) Uani d D 1 1 A .
    H H2N 0.391(2) 0.7951(11) 0.1792(16) 0.041 Uiso d D 1 1 . .
    O O1 0.42351(17) 0.78202(7) 0.50180(11) 0.0483(3) Uani d . 1 1 A .
    S S1A 0.2654(12) 0.9501(3) 0.0852(7) 0.0498(10) Uani d P 0.56(4) 1 A 1
    S S1B 0.234(2) 0.9416(8) 0.0776(9) 0.0656(16) Uani d P 0.44(4) 1 A 2
loop_
    _atom_site_aniso_label
    _atom_site_aniso_U_11
    _atom_site_aniso_U_22
    _atom_site_aniso_U_33
    _atom_site_aniso_U_12
    _atom_site_aniso_U_13
    _atom_site_aniso_U_23
    C1 0.0337(7) 0.0314(7) 0.0377(8) -0.0023(6) 0.0131(6) -0.0005(6)
    C2 0.0353(7) 0.0366(8) 0.0373(7) -0.0019(6) 0.0106(6) -0.0014(6)
    C3 0.0392(8) 0.0389(8) 0.0495(9) -0.0076(6) 0.0191(7) -0.0089(7)
    C4 0.0506(9) 0.0353(8) 0.0676(11) 0.0024(7) 0.0256(8) -0.0049(8)
    C5 0.0517(9) 0.0398(9) 0.0612(11) 0.0092(7) 0.0182(8) 0.0120(8)
    C6 0.0461(8) 0.0421(8) 0.0402(8) 0.0039(7) 0.0129(7) 0.0052(7)
    C7 0.0344(7) 0.0363(7) 0.0299(7) -0.0020(6) 0.0103(5) 0.0014(6)
    C8 0.0471(8) 0.0337(7) 0.0297(7) -0.0007(6) 0.0150(6) 0.0016(6)
    C9 0.0795(12) 0.0421(9) 0.0397(9) 0.0143(8) 0.0256(8) 0.0051(7)
    C10 0.0549(10) 0.0569(11) 0.0547(10) -0.0057(8) 0.0238(8) -0.0196(8)
    N1 0.0451(7) 0.0337(6) 0.0273(6) 0.0047(5) 0.0108(5) 0.0027(5)
    N2 0.0456(7) 0.0344(6) 0.0254(6) 0.0008(5) 0.0140(5) -0.0008(5)
    O1 0.0791(8) 0.0417(6) 0.0292(6) 0.0119(5) 0.0242(5) 0.0047(4)
    S1A 0.078(2) 0.043(2) 0.0358(14) 0.0165(11) 0.0274(16) 0.0155(6)
    S1B 0.076(3) 0.091(4) 0.0285(11) 0.031(2) 0.0134(15) 0.0141(17)
_geom_special_details
;
 All s.u.'s (except the s.u. in the dihedral angle between two l.s. planes)
 are estimated using the full covariance matrix. The cell s.u.'s are taken
 into account individually in the estimation of s.u.'s in distances, angles
 and torsion angles; correlations between s.u.'s in cell parameters are only
 used when they are defined by crystal symmetry. An approximate (isotropic)
 treatment of cell s.u.'s is used for estimating s.u.'s involving l.s. planes.
;
loop_
    _geom_bond_atom_site_label_1
    _geom_bond_atom_site_label_2
    _geom_bond_site_symmetry_2
    _geom_bond_distance
    _geom_bond_publ_flag
    C1 C6 . 1.386(2) ?
    C1 C2 . 1.388(2) ?
    C1 N1 . 1.4186(18) ?
    C2 C3 . 1.388(2) ?
    C2 H2 . 0.9300 ?
    C3 C4 . 1.386(2) ?
    C3 C10 . 1.504(2) ?
    C4 C5 . 1.379(3) ?
    C4 H4 . 0.9300 ?
    C5 C6 . 1.389(2) ?
    C5 H5 . 0.9300 ?
    C6 H6 . 0.9300 ?
    C7 N1 . 1.3354(18) ?
    C7 N2 . 1.4044(19) ?
    C7 S1A . 1.653(5) ?
    C7 S1B . 1.654(7) ?
    C8 O1 . 1.2268(17) ?
    C8 N2 . 1.3636(18) ?
    C8 C9 . 1.493(2) ?
    C9 H9A . 0.9600 ?
    C9 H9B . 0.9600 ?
    C9 H9C . 0.9600 ?
    C10 H10A . 0.9600 ?
    C10 H10B . 0.9600 ?
    C10 H10C . 0.9600 ?
    N1 H1N . 0.868(13) ?
    N2 H2N . 0.853(14) ?
loop_
    _geom_angle_atom_site_label_1
    _geom_angle_atom_site_label_2
    _geom_angle_atom_site_label_3
    _geom_angle_site_symmetry_1
    _geom_angle_site_symmetry_3
    _geom_angle
    _geom_angle_publ_flag
    C6 C1 C2 . . 119.71(14) ?
    C6 C1 N1 . . 125.04(13) ?
    C2 C1 N1 . . 115.17(13) ?
    C3 C2 C1 . . 121.73(14) ?
    C3 C2 H2 . . 119.1 ?
    C1 C2 H2 . . 119.1 ?
    C4 C3 C2 . . 118.18(15) ?
    C4 C3 C10 . . 121.56(15) ?
    C2 C3 C10 . . 120.25(15) ?
    C5 C4 C3 . . 120.29(15) ?
    C5 C4 H4 . . 119.9 ?
    C3 C4 H4 . . 119.9 ?
    C4 C5 C6 . . 121.54(16) ?
    C4 C5 H5 . . 119.2 ?
    C6 C5 H5 . . 119.2 ?
    C1 C6 C5 . . 118.55(15) ?
    C1 C6 H6 . . 120.7 ?
    C5 C6 H6 . . 120.7 ?
    N1 C7 N2 . . 114.34(12) ?
    N1 C7 S1A . . 127.9(2) ?
    N2 C7 S1A . . 117.58(19) ?
    N1 C7 S1B . . 128.8(3) ?
    N2 C7 S1B . . 116.6(3) ?
    S1A C7 S1B . . 9.2(7) ?
    O1 C8 N2 . . 122.46(13) ?
    O1 C8 C9 . . 122.14(13) ?
    N2 C8 C9 . . 115.40(13) ?
    C8 C9 H9A . . 109.5 ?
    C8 C9 H9B . . 109.5 ?
    H9A C9 H9B . . 109.5 ?
    C8 C9 H9C . . 109.5 ?
    H9A C9 H9C . . 109.5 ?
    H9B C9 H9C . . 109.5 ?
    C3 C10 H10A . . 109.5 ?
    C3 C10 H10B . . 109.5 ?
    H10A C10 H10B . . 109.5 ?
    C3 C10 H10C . . 109.5 ?
    H10A C10 H10C . . 109.5 ?
    H10B C10 H10C . . 109.5 ?
    C7 N1 C1 . . 131.79(12) ?
    C7 N1 H1N . . 112.6(11) ?
    C1 N1 H1N . . 115.7(11) ?
    C8 N2 C7 . . 129.89(12) ?
    C8 N2 H2N . . 119.0(11) ?
    C7 N2 H2N . . 111.0(11) ?
loop_
    _geom_torsion_atom_site_label_1
    _geom_torsion_atom_site_label_2
    _geom_torsion_atom_site_label_3
    _geom_torsion_atom_site_label_4
    _geom_torsion_site_symmetry_1
    _geom_torsion_site_symmetry_2
    _geom_torsion_site_symmetry_3
    _geom_torsion_site_symmetry_4
    _geom_torsion
    _geom_torsion_publ_flag
    C6 C1 C2 C3 . . . . 0.6(2) ?
    N1 C1 C2 C3 . . . . -176.12(12) ?
    C1 C2 C3 C4 . . . . -0.8(2) ?
    C1 C2 C3 C10 . . . . 178.03(14) ?
    C2 C3 C4 C5 . . . . 0.3(2) ?
    C10 C3 C4 C5 . . . . -178.41(16) ?
    C3 C4 C5 C6 . . . . 0.2(3) ?
    C2 C1 C6 C5 . . . . -0.1(2) ?
    N1 C1 C6 C5 . . . . 176.32(14) ?
    C4 C5 C6 C1 . . . . -0.3(2) ?
    N2 C7 N1 C1 . . . . -178.23(13) ?
    S1A C7 N1 C1 . . . . 7.4(5) ?
    S1B C7 N1 C1 . . . . -4.2(10) ?
    C6 C1 N1 C7 . . . . 14.7(2) ?
    C2 C1 N1 C7 . . . . -168.76(14) ?
    O1 C8 N2 C7 . . . . 3.5(2) ?
    C9 C8 N2 C7 . . . . -176.63(14) ?
    N1 C7 N2 C8 . . . . -1.4(2) ?
    S1A C7 N2 C8 . . . . 173.5(4) ?
    S1B C7 N2 C8 . . . . -176.3(8) ?
loop_
    _geom_hbond_atom_site_label_D
    _geom_hbond_atom_site_label_H
    _geom_hbond_atom_site_label_A
    _geom_hbond_site_symmetry_A
    _geom_hbond_distance_DH
    _geom_hbond_distance_HA
    _geom_hbond_distance_DA
    _geom_hbond_angle_DHA
    N1 H1N O1 . 0.868(13) 1.901(15) 2.6536(16) 144.0(15)
    N2 H2N O1 4_575 0.853(14) 2.122(14) 2.9564(16) 165.8(16)
_iucr_refine_instructions_details
;
TITL SAT3 P21/C
CELL  0.71073  7.68410 14.94300  9.53580 90.00000 107.49000 90.00000
ZERR 4  0.00090  0.00100  0.00090  0.00000  0.01000  0.00000
LATT 1
SYMM -X, Y+ 0.50000, -Z+ 0.50000
SFAC C H N O S
UNIT 40 48 8 4 4
PLAN 30
FMAP 2
SHEL 15 0.8
SIZE 0.48 0.44 0.24
L.S. 14
SADI S1A S1B
MPLA 6 C1 C2 C3 C4 C5 C6
MPLA 6 N1 C7 N2 C8 O1 C9
DFIX 0.86 0.02 N1 H1N N2 H2N
BOND $H
HTAB N1 O1
HTAB N2 O1_$1
EQIV $1 X, -Y+3/2, Z-1/2
CONF
ACTA
FVAR  8.23886   0.54555
WGHT  0.05350   0.23520
C1    1 0.207226 1.015086 0.399723  11.000000 0.033970 0.031300 =
        0.037880 -0.000190 0.013340 -0.002110
C2    1 0.238855 1.033959 0.547995  11.000000 0.035070 0.036690 =
        0.037680 -0.001550 0.010770 -0.002160
AFIX 43
H2    2 0.311285 0.995304 0.617913  11.000000 -1.200000
AFIX 0
C3    1 0.165079 1.109045 0.594381  11.000000 0.038920 0.039150 =
        0.049540 -0.009140 0.018830 -0.007550
C4    1 0.058915 1.166220 0.488037  11.000000 0.050620 0.035020 =
        0.067950 -0.004340 0.025920 0.002620
AFIX 43
H4    2 0.008329 1.217138 0.516201  11.000000 -1.200000
AFIX 0
C5    1 0.028065 1.147894 0.340780  11.000000 0.051710 0.039570 =
        0.061050 0.011570 0.018060 0.009230
AFIX 43
H5    2 -0.043108 1.187009 0.270986  11.000000 -1.200000
AFIX 0
C6    1 0.100721 1.072442 0.294227  11.000000 0.045760 0.042210 =
        0.040680 0.005220 0.013090 0.003620
AFIX 43
H6    2 0.078438 1.060675 0.194606  11.000000 -1.200000
AFIX 0
C7    1 0.302721 0.899546 0.245761  11.000000 0.034480 0.036150 =
        0.030050 0.001590 0.010480 -0.001890
C8    1 0.438803 0.760429 0.381994  11.000000 0.047030 0.033660 =
        0.029990 0.001500 0.015080 -0.000680
C9    1 0.523645 0.673838 0.359102  11.000000 0.079790 0.041550 =
        0.039620 0.004910 0.025430 0.014590
AFIX 137
H9A   2 0.648320 0.672208 0.420068  11.000000 -1.500000
H9B   2 0.519388 0.668593 0.257788  11.000000 -1.500000
H9C   2 0.457736 0.625077 0.384743  11.000000 -1.500000
AFIX 0
C10   1 0.197019 1.125728 0.755717  11.000000 0.054980 0.056620 =
        0.055210 -0.019660 0.024110 -0.005950
AFIX 137
H10A  2 0.295588 1.088748 0.811805  11.000000 -1.500000
H10B  2 0.088322 1.111543 0.780988  11.000000 -1.500000
H10C  2 0.227533 1.187542 0.777332  11.000000 -1.500000
AFIX 0
N1    3 0.282104 0.933054 0.369496  11.000000 0.044900 0.033520 =
        0.027870 0.002620 0.010880 0.004690
H1N   2 0.321178 0.897225 0.443708  11.000000 -1.200000
N2    3 0.379453 0.813473 0.260477  11.000000 0.045540 0.034640 =
        0.025650 -0.000660 0.014070 0.000780
H2N   2 0.391953 0.794694 0.178971  11.000000 -1.200000
O1    4 0.423586 0.782060 0.501819  11.000000 0.079110 0.041470 =
        0.029140 0.004920 0.024150 0.012260
PART 1
S1A   5 0.265616 0.950303 0.085543  21.000000 0.077970 0.042650 =
        0.035490 0.015460 0.027040 0.016100
PART 2
S1B   5 0.234537 0.941583 0.077307  -21.000000 0.076440 0.088060 =
        0.028520 0.013690 0.013410 0.030850
HKLF 4
REM  SAT3 P21/C
REM R1 0.0348 FOR 1789 FO > 4SIG(FO) AND 0.0425 FOR ALL 2137 DATA
REM  145 PARAMETERS REFINED USING  2 RESTRAINTS
REM HIGHEST DIFFERENCE PEAK  0.174, DEEPEST HOLE -0.218, 1-SIGMA LEVEL 0.046
;
data_global
_journal_date_recd_electronic     2012-07-17
_journal_date_accepted     2012-07-19
_journal_name_full     'Acta Crystallographica, Section E'
_journal_year     2012
_journal_volume     68
_journal_issue      8
_journal_page_first     o2574
_journal_page_last     o2574
_journal_paper_category     QO
_journal_paper_doi     10.1107/S1600536812032825
_journal_coeditor_code     RK2375
_publ_contact_author_name     'Prof. B. Thimme Gowda'
_publ_contact_author_address
;
  Department of Chemistry
  Mangalore University
  Mangalagangotri 574 199
  Mangalore, India
;
_publ_contact_author_email     gowdabt@yahoo.com
_publ_contact_author_fax     '91 824 2287367'
_publ_contact_author_phone     '91 824 2287262'
_publ_section_title
;
3-Acetyl-1-(3-methylphenyl)thiourea
;
loop_
    _publ_author_name
    _publ_author_address
    'B. Thimme Gowda'
; Department of Chemistry
  Mangalore University
  Mangalagangotri 574 199
  Mangalore, India
;
    'Sabine Foro'
; Institute of Materials Science
  Darmstadt University of Technology
  Petersenstrasse 23
  D-64287 Darmstadt, Germany
;
    'Sharatha Kumar'
; Department of Chemistry
  Mangalore University
  Mangalagangotri 574 199
  Mangalore, India
;
