# Supplementary material for: 3-Acetyl-1-(3-methyl­phen­yl)thio­urea
Source: Acta Crystallogr Sect E Struct Rep Online. 2012 Jul 28;68(Pt 8):o2574. doi: 10.1107/S1600536812032825 (PMC3415014; doi:10.1107/S1600536812032825)
Supplement: Supplementary file 2 [file e-68-o2574-Isup2.hkl]

# 
# h,k,l, Fc-squared, Fo-squared, sigma(Fo-squared) and status flag 
# 
data_I
_shelx_title ' SAT3 P21/C' 
_shelx_refln_list_code          4 
_shelx_F_calc_maximum      132.95 
_exptl_crystal_F_000       440.00 
_reflns_d_resolution_high  0.8000 
 
loop_ 
 _symmetry_equiv_pos_as_xyz 
 'x, y, z' 
 '-x, y+1/2, -z+1/2' 
 '-x, -y, -z' 
 'x, -y-1/2, z-1/2' 
 
_cell_length_a     7.6841 
_cell_length_b    14.9430 
_cell_length_c     9.5358 
_cell_angle_alpha  90.000 
_cell_angle_beta  107.490 
_cell_angle_gamma  90.000 
 
_shelx_F_squared_multiplier     1.000 
 
loop_ 
 _refln_index_h 
 _refln_index_k 
 _refln_index_l 
 _refln_F_squared_calc 
 _refln_F_squared_meas 
 _refln_F_squared_sigma 
 _refln_observed_status 
   2   0   0     2764.47     2786.27      6.52 o 
   3   0   0        3.54        7.52      0.70 o 
   4   0   0     1191.74     1166.52      6.16 o 
   5   0   0       61.61       72.09      2.01 o 
   6   0   0      283.28      298.46      4.18 o 
   7   0   0        0.95        1.59      1.52 o 
   8   0   0        7.73        3.63      1.80 o 
   9   0   0        1.26        1.40      1.89 o 
   1   1   0      576.70      616.26      2.24 o 
   2   1   0     9370.79     8483.44     46.46 o 
   3   1   0       24.34       20.65      0.65 o 
   4   1   0      124.36      125.30      1.54 o 
   5   1   0       14.09       18.79      0.95 o 
   6   1   0       76.17       83.54      1.71 o 
   7   1   0       67.80       69.11      2.64 o 
   8   1   0        6.58        5.05      1.25 o 
   9   1   0        2.95        1.53      1.32 o 
   0   2   0      688.18      698.93      2.38 o 
   1   2   0     3823.70     3662.23     35.94 o 
   2   2   0    15355.58    13229.68     77.95 o 
   3   2   0       19.57       27.85      0.71 o 
   4   2   0     1147.86     1183.41     20.98 o 
   5   2   0      193.76      183.28      2.09 o 
   6   2   0       37.23       36.74      1.31 o 
   7   2   0        9.73        9.75      1.13 o 
   8   2   0       17.15       16.63      1.41 o 
   9   2   0        2.67       -0.18      1.13 o 
   1   3   0        7.60        8.57      0.19 o 
   2   3   0      583.47      644.76      8.46 o 
   3   3   0     4766.60     4718.90     11.64 o 
   4   3   0     1252.53     1389.37      5.10 o 
   5   3   0       66.34       67.22      1.39 o 
   6   3   0      102.27      111.76      1.95 o 
   7   3   0        3.89        3.00      1.07 o 
   8   3   0       14.07       13.70      1.36 o 
   9   3   0        0.08       -0.32      1.67 o 
   0   4   0      256.31      261.04      2.31 o 
   1   4   0     2420.21     2360.88      3.16 o 
   2   4   0       41.05       45.18      1.41 o 
   3   4   0       12.63       12.42      0.77 o 
   4   4   0       28.44       30.52      0.97 o 
   5   4   0       69.99       71.88      1.42 o 
   6   4   0      270.59      283.67      2.89 o 
   7   4   0        0.00       -0.20      1.08 o 
   8   4   0        6.99        5.63      1.58 o 
   1   5   0     3131.88     3092.89     12.12 o 
   2   5   0      191.13      234.01      1.58 o 
   3   5   0       70.37       55.75      2.00 o 
   4   5   0        0.00        0.23      0.50 o 
   5   5   0      605.18      589.43      4.11 o 
   6   5   0       26.06       28.56      1.35 o 
   7   5   0       36.43       36.37      2.00 o 
   8   5   0       62.07       59.26      1.97 o 
   0   6   0      162.91      150.36      2.45 o 
   1   6   0       69.59       72.79      0.56 o 
   2   6   0     1111.64     1174.18      2.29 o 
   3   6   0       13.73       11.51      0.45 o 
   4   6   0        2.47        0.85      0.58 o 
   5   6   0      121.82      127.45      1.73 o 
   6   6   0       39.08       37.19      1.31 o 
   7   6   0      146.63      135.51      1.93 o 
   8   6   0        5.12        3.82      1.34 o 
   1   7   0       96.16       78.99      0.59 o 
   2   7   0       10.10        8.41      0.36 o 
   3   7   0      185.54      177.24      2.44 o 
   4   7   0        0.58        0.36      0.42 o 
   5   7   0      176.70      177.18      1.54 o 
   6   7   0        1.91        2.30      0.80 o 
   7   7   0       35.67       37.82      1.25 o 
   8   7   0       25.59       22.79      1.57 o 
   0   8   0     1189.17     1190.06      2.85 o 
   1   8   0       69.89       70.77      0.95 o 
   2   8   0      121.12      128.20      0.86 o 
   3   8   0      206.93      215.87      2.16 o 
   4   8   0       59.63       55.08      0.87 o 
   5   8   0      160.58      161.43      1.51 o 
   6   8   0      189.19      195.98      2.11 o 
   7   8   0        5.92        5.81      1.13 o 
   8   8   0       62.20       57.69      2.73 o 
   1   9   0      532.36      589.71      2.68 o 
   2   9   0        4.06        3.75      0.69 o 
   3   9   0      166.62      167.59      1.59 o 
   4   9   0        7.58        6.06      0.73 o 
   5   9   0        1.54        2.07      0.75 o 
   6   9   0      171.75      171.37      2.65 o 
   7   9   0        0.23        2.47      1.39 o 
   8   9   0        0.47        2.52      2.04 o 
   0  10   0      211.17      236.76      3.23 o 
   1  10   0       97.17      101.59      1.58 o 
   2  10   0        9.03        6.02      0.73 o 
   3  10   0       27.13       27.20      1.76 o 
   4  10   0      415.56      418.99      3.76 o 
   5  10   0       18.32       17.74      1.22 o 
   6  10   0      111.02      103.28      3.17 o 
   7  10   0        1.19        0.15      1.55 o 
   1  11   0      343.96      353.48      3.79 o 
   2  11   0       29.67       27.11      1.07 o 
   3  11   0      756.46      770.59      7.06 o 
   4  11   0      306.74      295.37      4.77 o 
   5  11   0        7.20        7.49      1.65 o 
   6  11   0        4.30        5.52      1.64 o 
   7  11   0        2.43        3.78      1.70 o 
   0  12   0        4.68        5.53      1.04 o 
   1  12   0       11.56       13.69      0.96 o 
   2  12   0      297.34      290.63      6.99 o 
   3  12   0        0.05        0.39      1.28 o 
   4  12   0       22.12       23.32      1.91 o 
   5  12   0       19.88       19.45      1.99 o 
   6  12   0        2.48        6.24      1.86 o 
   7  12   0       10.05       11.26      1.87 o 
   1  13   0      258.42      252.74      2.83 o 
   2  13   0        9.58        8.44      1.41 o 
   3  13   0       94.08       88.81      2.93 o 
   4  13   0       23.05       24.62      1.99 o 
   5  13   0      102.73      112.69      3.45 o 
   6  13   0        3.81        4.66      1.86 o 
   0  14   0       34.16       30.45      1.88 o 
   1  14   0       59.10       54.82      2.37 o 
   2  14   0       21.11       21.95      1.76 o 
   3  14   0        0.75        0.07      1.40 o 
   4  14   0        0.00       -1.11      1.67 o 
   5  14   0        3.01        1.57      1.51 o 
   6  14   0        3.89        0.03      1.77 o 
   1  15   0      105.97       91.66      2.00 o 
   2  15   0        1.59        0.20      1.29 o 
   3  15   0       27.93       25.49      2.00 o 
   4  15   0       30.55       30.62      2.24 o 
   5  15   0       20.17       20.85      2.29 o 
   0  16   0       11.34        7.84      1.66 o 
   1  16   0        4.80        5.55      1.64 o 
   2  16   0       23.22       20.92      1.96 o 
   3  16   0        8.12        6.22      1.54 o 
   4  16   0        3.08        3.81      1.72 o 
   1  17   0       20.43       21.67      1.98 o 
   2  17   0        0.57        1.31      1.54 o 
   3  17   0       18.46       16.48      2.00 o 
   0  18   0       51.08       44.67      2.34 o 
   1  18   0        0.07        2.75      1.46 o 
   2  18   0        4.23        4.45      1.58 o 
  -9   1   1        2.72        0.43      1.33 o 
  -8   1   1       22.05       21.28      1.40 o 
  -7   1   1        6.04        7.29      1.13 o 
  -6   1   1      106.59      107.22      2.24 o 
  -5   1   1       36.72       37.24      1.11 o 
  -4   1   1      936.52      958.56      5.46 o 
  -3   1   1        2.56        1.70      0.46 o 
  -2   1   1      365.56      383.49      2.25 o 
  -1   1   1      841.85      859.29      2.90 o 
   0   1   1     1821.21     1681.68      3.66 o 
   1   1   1     7026.80     6501.25     23.75 o 
   2   1   1      154.77      174.23      2.11 o 
   3   1   1       58.16       65.97      4.93 o 
   4   1   1      159.83      197.08      3.37 o 
   5   1   1      274.99      314.31      3.02 o 
   6   1   1        6.97        6.48      1.59 o 
   7   1   1       21.79       19.45      1.61 o 
   8   1   1        6.10        5.11      1.90 o 
  -9   2   1       36.47       40.10      1.82 o 
  -8   2   1       12.08       13.46      1.41 o 
  -7   2   1       13.79       13.97      1.16 o 
  -6   2   1       99.82      102.02      1.80 o 
  -5   2   1        5.65        5.98      0.78 o 
  -4   2   1        4.75        8.14      0.94 o 
  -3   2   1      390.87      406.60      4.43 o 
  -2   2   1    17675.54    14641.14     92.76 o 
  -1   2   1     4191.89     3966.44     18.80 o 
   0   2   1     3076.96     2747.80      4.08 o 
   1   2   1      150.04      164.85      0.83 o 
   2   2   1     1120.32     1106.94      7.54 o 
   3   2   1       13.66       23.80      2.75 o 
   4   2   1        7.98       10.44      1.09 o 
   5   2   1      133.20      120.53      1.84 o 
   6   2   1       77.56       92.05      1.95 o 
   7   2   1        7.55        4.98      1.38 o 
   8   2   1        3.99        3.83      1.26 o 
  -9   3   1       61.14       59.47      2.13 o 
  -8   3   1       18.97       18.54      3.20 o 
  -7   3   1       31.23       30.95      1.37 o 
  -6   3   1       43.02       40.28      1.31 o 
  -5   3   1        2.62        0.87      0.89 o 
  -4   3   1      142.08      152.25      3.59 o 
  -3   3   1      199.66      186.98      2.20 o 
  -2   3   1     4240.24     4167.34     14.75 o 
  -1   3   1     1686.10     1721.06      6.96 o 
   0   3   1      718.55      760.00      3.74 o 
   1   3   1       41.44       38.75      0.45 o 
   2   3   1      216.14      210.25      1.78 o 
   3   3   1     1851.88     1896.04      4.11 o 
   4   3   1       18.15       17.00      0.98 o 
   5   3   1        3.54        2.39      1.03 o 
   6   3   1        2.95        1.04      1.32 o 
   7   3   1       27.06       23.02      1.39 o 
   8   3   1        0.02       -1.02      1.15 o 
  -9   4   1       16.11       14.25      1.29 o 
  -8   4   1        4.61        6.95      1.10 o 
  -7   4   1      204.23      216.31      2.79 o 
  -6   4   1        8.26        9.30      1.04 o 
  -5   4   1      558.60      551.84      3.44 o 
  -4   4   1     4630.68     4580.81      8.53 o 
  -3   4   1      521.66      527.36      2.54 o 
  -2   4   1      216.78      216.77      1.35 o 
  -1   4   1     3187.32     3251.14      7.96 o 
   0   4   1     1128.03     1125.04      6.43 o 
   1   4   1     1939.87     1949.80      5.80 o 
   2   4   1     1160.47     1256.96      3.00 o 
   3   4   1      162.85      171.41      1.11 o 
   4   4   1       82.60       76.94      1.17 o 
   5   4   1        2.18        3.52      0.63 o 
   6   4   1        1.51        0.78      0.85 o 
   7   4   1        0.12       -1.14      1.14 o 
   8   4   1       31.11       30.09      1.68 o 
  -9   5   1        5.07        5.01      1.48 o 
  -8   5   1        0.57        0.84      1.14 o 
  -7   5   1       53.22       57.36      1.95 o 
  -6   5   1      515.33      526.79      3.78 o 
  -5   5   1      331.13      344.27      7.16 o 
  -4   5   1     1040.04     1106.28      4.24 o 
  -3   5   1      234.12      233.55      2.71 o 
  -2   5   1      105.57      106.80      0.76 o 
  -1   5   1      204.89      235.77      1.46 o 
   0   5   1      743.38      793.86      4.32 o 
   1   5   1        0.75        0.69      0.16 o 
   2   5   1        1.25        3.80      0.26 o 
   3   5   1      115.86      120.71      0.98 o 
   4   5   1      268.24      308.07      1.70 o 
   5   5   1       45.74       40.74      1.00 o 
   6   5   1        5.84        5.47      0.82 o 
   7   5   1       15.34       16.16      1.32 o 
   8   5   1        5.06        5.16      1.20 o 
  -8   6   1      149.15      145.06      4.61 o 
  -7   6   1      142.21      152.03      3.12 o 
  -6   6   1      180.34      182.45      3.24 o 
  -5   6   1       63.62       71.02      1.24 o 
  -4   6   1        0.02        0.72      0.49 o 
  -3   6   1     3833.81     3826.89     24.02 o 
  -2   6   1      178.54      158.14      1.53 o 
  -1   6   1     1404.95     1400.36      7.40 o 
   0   6   1      105.44      110.97      0.74 o 
   1   6   1       12.11        8.78      0.51 o 
   2   6   1      104.23      122.76      1.75 o 
   3   6   1      339.47      337.02      1.64 o 
   4   6   1      249.91      236.50      1.54 o 
   5   6   1      114.99      117.80      1.97 o 
   6   6   1        8.53        8.51      1.53 o 
   7   6   1       32.83       34.33      2.29 o 
   8   6   1        1.94        2.97      3.09 o 
  -8   7   1        1.09        1.42      1.61 o 
  -7   7   1      176.98      170.59      4.79 o 
  -6   7   1       45.53       44.03      1.12 o 
  -5   7   1       56.79       55.48      1.29 o 
  -4   7   1      226.11      242.59      1.74 o 
  -3   7   1       24.14       23.90      0.78 o 
  -2   7   1      571.46      642.13      3.70 o 
  -1   7   1     4014.06     4173.74      9.31 o 
   0   7   1       20.57       20.45      0.42 o 
   1   7   1        8.77       12.49      0.41 o 
   2   7   1      275.11      238.41      1.18 o 
   3   7   1        7.87        6.13      0.65 o 
   4   7   1      102.73       89.11      1.04 o 
   5   7   1       15.72       15.92      0.84 o 
   6   7   1       38.41       37.82      1.15 o 
   7   7   1        2.57        2.84      2.02 o 
   8   7   1        2.71        7.13      2.02 o 
  -8   8   1       16.85       14.55      1.05 o 
  -7   8   1        3.12        2.41      0.89 o 
  -6   8   1       95.85       89.70      2.20 o 
  -5   8   1      487.78      490.54      6.63 o 
  -4   8   1       34.47       32.22      0.79 o 
  -3   8   1        0.62        0.72      0.35 o 
  -2   8   1       14.42       13.78      0.35 o 
  -1   8   1      722.07      726.37      2.54 o 
   0   8   1      468.79      524.65      3.06 o 
   1   8   1     1029.39     1044.03      3.48 o 
   2   8   1      233.38      200.32      1.47 o 
   3   8   1        8.66        7.18      0.73 o 
   4   8   1        5.61        5.04      0.68 o 
   5   8   1      260.83      250.86      3.75 o 
   6   8   1       15.61       18.57      1.22 o 
   7   8   1       18.26       18.02      1.47 o 
   8   8   1       20.69       16.12      2.26 o 
  -8   9   1        5.45        6.46      1.76 o 
  -7   9   1        0.32       -0.01      1.27 o 
  -6   9   1        0.18        0.16      0.94 o 
  -5   9   1      142.98      139.32      2.22 o 
  -4   9   1       39.00       38.18      0.95 o 
  -3   9   1      239.58      244.61      1.42 o 
  -2   9   1       28.55       29.06      0.55 o 
  -1   9   1        0.19        0.40      0.38 o 
   0   9   1      987.15      999.40      7.51 o 
   1   9   1     1612.21     1575.98      8.59 o 
   2   9   1      343.04      328.01      2.63 o 
   3   9   1      149.02      151.36      1.96 o 
   4   9   1       27.24       29.35      1.21 o 
   5   9   1       10.33       10.89      1.11 o 
   6   9   1        8.96       12.10      1.18 o 
   7   9   1       23.26       23.37      3.30 o 
  -7  10   1        0.02       -1.48      1.59 o 
  -6  10   1        7.52        6.79      1.04 o 
  -5  10   1        4.68        2.92      1.01 o 
  -4  10   1        5.32       11.49      3.57 o 
  -3  10   1       41.13       41.90      1.01 o 
  -2  10   1       50.29       45.77      1.11 o 
  -1  10   1        2.73        3.04      0.63 o 
   0  10   1       50.02       45.30      0.95 o 
   1  10   1      101.21      105.35      1.58 o 
   2  10   1      121.04      128.71      2.88 o 
   3  10   1      769.06      772.84      6.94 o 
   4  10   1        0.00        0.16      0.86 o 
   5  10   1       62.47       60.54      2.19 o 
   6  10   1        4.45        6.81      1.30 o 
   7  10   1        0.06        0.98      1.74 o 
  -7  11   1        2.55        2.11      1.40 o 
  -6  11   1       13.73       14.54      1.29 o 
  -5  11   1        1.41        0.04      0.97 o 
  -4  11   1       53.65       58.74      1.66 o 
  -3  11   1        2.57        2.44      0.67 o 
  -2  11   1      175.45      163.81      2.13 o 
  -1  11   1       32.93       25.82      1.66 o 
   0  11   1        1.90        2.11      0.67 o 
   1  11   1      238.74      234.58      2.40 o 
   2  11   1      397.56      394.45      4.93 o 
   3  11   1       45.86       47.57      2.24 o 
   4  11   1        1.69        2.19      1.43 o 
   5  11   1       87.54       88.02      3.01 o 
   6  11   1        1.30       -0.29      1.66 o 
   7  11   1        2.83        0.65      1.36 o 
  -7  12   1        2.75        3.04      1.73 o 
  -6  12   1       25.55       27.59      1.52 o 
  -5  12   1        4.04        5.29      1.01 o 
  -4  12   1        8.32        7.30      1.05 o 
  -3  12   1       32.05       25.80      1.82 o 
  -2  12   1       78.60       80.61      1.67 o 
  -1  12   1        0.02        0.54      0.71 o 
   0  12   1       31.22       30.36      1.14 o 
   1  12   1      101.85       95.16      1.74 o 
   2  12   1        7.97        4.95      1.61 o 
   3  12   1      116.03      115.18      3.15 o 
   4  12   1      221.29      200.13      4.19 o 
   5  12   1        9.66        8.55      1.76 o 
   6  12   1        3.28        1.69      1.78 o 
  -6  13   1       19.87       18.05      2.03 o 
  -5  13   1       47.85       41.66      2.53 o 
  -4  13   1       32.71       31.26      2.09 o 
  -3  13   1       42.83       51.58      2.31 o 
  -2  13   1       71.90       67.68      1.65 o 
  -1  13   1       46.48       52.09      3.12 o 
   0  13   1      148.48      141.78      2.19 o 
   1  13   1        0.52        0.44      0.86 o 
   2  13   1      252.97      254.19      4.47 o 
   3  13   1       74.81       71.55      2.73 o 
   4  13   1        0.20       -0.45      1.36 o 
   5  13   1        0.24       -0.33      1.63 o 
   6  13   1       10.41        7.03      1.87 o 
  -6  14   1       18.53       23.08      2.37 o 
  -5  14   1        2.75        3.09      1.47 o 
  -4  14   1       35.01       36.74      2.33 o 
  -3  14   1        3.19        1.95      1.47 o 
  -2  14   1        0.01       -0.48      0.82 o 
  -1  14   1        6.99        6.61      0.99 o 
   0  14   1      153.74      148.58      2.33 o 
   1  14   1       35.32       35.27      2.18 o 
   2  14   1      163.74      160.41      3.77 o 
   3  14   1       26.10       24.11      1.94 o 
   4  14   1        0.02       -1.55      1.55 o 
   5  14   1       22.10       27.71      2.28 o 
  -5  15   1       30.04       30.55      2.49 o 
  -4  15   1        0.40       -0.72      1.54 o 
  -3  15   1       12.57        9.38      1.63 o 
  -2  15   1       16.36       14.17      1.82 o 
  -1  15   1       30.66       30.68      1.35 o 
   0  15   1       43.42       47.47      2.91 o 
   1  15   1        3.13        1.81      1.39 o 
   2  15   1       23.77       25.03      1.92 o 
   3  15   1        5.81        3.26      1.52 o 
   4  15   1        0.02       -0.74      1.72 o 
   5  15   1       28.78       31.67      2.64 o 
  -4  16   1       23.07       26.48      2.09 o 
  -3  16   1       33.08       26.89      2.23 o 
  -2  16   1       33.73       33.79      2.24 o 
  -1  16   1        4.04        3.43      0.98 o 
   0  16   1      120.14      118.05      2.31 o 
   1  16   1       73.86       79.31      3.04 o 
   2  16   1        6.54        8.01      1.88 o 
   3  16   1       10.84       14.14      1.96 o 
   4  16   1       28.71       33.94      2.66 o 
  -3  17   1        0.90       -0.94      1.62 o 
  -2  17   1       50.59       51.05      2.50 o 
  -1  17   1        8.93        6.49      2.19 o 
   0  17   1       13.22        9.80      1.63 o 
   1  17   1       10.17        9.12      1.84 o 
   2  17   1        1.27        3.57      1.97 o 
   3  17   1        1.23        6.33      2.05 o 
  -2  18   1        0.04        1.08      1.47 o 
  -1  18   1        5.27        6.69      1.60 o 
   0  18   1        0.47        0.05      1.43 o 
   1  18   1       23.12       20.77      1.91 o 
   2  18   1       36.19       43.86      2.92 o 
  -9   0   2       36.76       32.78      2.25 o 
  -8   0   2        0.29        1.21      1.58 o 
  -7   0   2       26.02       29.24      1.80 o 
  -6   0   2      279.03      293.89      3.97 o 
  -5   0   2       69.98       73.91      1.98 o 
  -4   0   2      218.01      241.09      2.84 o 
  -3   0   2     2194.65     2278.02      7.35 o 
  -2   0   2        7.43        8.12      0.65 o 
  -1   0   2      150.36      148.29      1.47 o 
   0   0   2        9.75       17.27      0.59 o 
   1   0   2      322.04      369.76      5.57 o 
   2   0   2      128.84      111.76      3.15 o 
   3   0   2      188.71      163.99      1.87 o 
   4   0   2      649.87      710.02      5.61 o 
   5   0   2       70.74       67.91      2.28 o 
   6   0   2       89.74       86.63      2.78 o 
   7   0   2       14.44       13.37      1.98 o 
   8   0   2        0.44       -0.37      1.72 o 
  -9   1   2        3.02        4.96      1.27 o 
  -8   1   2       30.21       34.50      5.56 o 
  -7   1   2       20.62       18.22      1.21 o 
  -6   1   2        4.41        4.33      0.88 o 
  -5   1   2       48.18       46.49      1.18 o 
  -4   1   2      885.44      865.69     21.77 o 
  -3   1   2      554.89      565.85      2.62 o 
  -2   1   2      422.06      392.89      3.54 o 
  -1   1   2     2319.04     2099.16      3.72 o 
   0   1   2      530.26      486.72      3.02 o 
   1   1   2     2400.96     2364.96      8.57 o 
   2   1   2       16.39       16.38      0.43 o 
   3   1   2      209.03      242.58      1.27 o 
   4   1   2      183.05      178.69      2.94 o 
   5   1   2       96.43       83.43      2.45 o 
   6   1   2       26.00       24.10      2.02 o 
   7   1   2       14.63       11.78      1.39 o 
   8   1   2        0.02        0.41      1.30 o 
  -9   2   2       14.56       16.35      2.91 o 
  -8   2   2      109.52      113.03      2.31 o 
  -7   2   2       98.32       97.55      1.99 o 
  -6   2   2        3.78        4.14      0.87 o 
  -5   2   2      534.41      579.57     16.05 o 
  -4   2   2      202.17      203.01      1.87 o 
  -3   2   2       63.02       51.94      1.18 o 
  -2   2   2     3217.36     3185.03      6.16 o 
  -1   2   2      256.29      293.44      2.18 o 
   0   2   2      115.43      106.17      0.72 o 
   1   2   2      414.83      423.56      3.51 o 
   2   2   2      819.71      845.99     11.44 o 
   3   2   2       18.66       16.85      0.97 o 
   4   2   2      213.43      206.91      1.98 o 
   5   2   2       11.28       10.57      1.46 o 
   6   2   2        0.00        0.12      1.33 o 
   7   2   2        2.06        1.00      1.16 o 
   8   2   2       11.68       10.95      2.14 o 
  -9   3   2       16.15       17.32      1.44 o 
  -8   3   2       26.25       29.86      1.80 o 
  -7   3   2       12.18       13.94      1.16 o 
  -6   3   2      352.49      363.07      8.30 o 
  -5   3   2       21.95       25.10      0.99 o 
  -4   3   2       17.61       18.57      0.79 o 
  -3   3   2        0.03        1.04      0.45 o 
  -2   3   2      467.63      520.21      6.76 o 
  -1   3   2      252.01      220.38      0.98 o 
   0   3   2      920.04      964.66      7.41 o 
   1   3   2       19.21       12.09      0.37 o 
   2   3   2      873.71     1006.73      4.88 o 
   3   3   2       34.44       28.71      0.88 o 
   4   3   2      137.41      139.76      1.41 o 
   5   3   2       18.99       14.88      0.99 o 
   6   3   2        5.28        6.89      1.64 o 
   7   3   2       47.42       51.94      2.67 o 
   8   3   2        9.23        7.65      1.38 o 
  -9   4   2       41.33       40.47      3.62 o 
  -8   4   2        1.41        1.26      1.10 o 
  -7   4   2       16.35       17.68      1.18 o 
  -6   4   2       17.11       17.67      1.11 o 
  -5   4   2      148.08      147.67      4.83 o 
  -4   4   2     1515.12     1594.33     13.13 o 
  -3   4   2       94.59      100.29      2.09 o 
  -2   4   2      527.23      554.66      5.02 o 
  -1   4   2      288.06      306.90      1.78 o 
   0   4   2     3375.70     3273.78      9.28 o 
   1   4   2       79.61       78.00      0.96 o 
   2   4   2       88.97       96.38      1.36 o 
   3   4   2       51.53       49.44      0.83 o 
   4   4   2      153.10      182.74      5.12 o 
   5   4   2        5.18        5.30      0.67 o 
   6   4   2        5.06        3.85      1.38 o 
   7   4   2       33.87       33.76      2.28 o 
   8   4   2        7.44        6.72      1.40 o 
  -9   5   2        0.05        0.99      1.02 o 
  -8   5   2        6.10        5.23      1.14 o 
  -7   5   2        0.54        0.51      0.99 o 
  -6   5   2        1.08        0.97      0.84 o 
  -5   5   2       82.11       81.37      1.46 o 
  -4   5   2       27.03       21.60      0.88 o 
  -3   5   2     1523.17     1787.74      4.67 o 
  -2   5   2      319.51      331.80      1.49 o 
  -1   5   2      604.86      599.09      3.32 o 
   0   5   2      134.52      140.06      1.51 o 
   1   5   2      145.20      125.89      1.14 o 
   2   5   2      793.00      793.99     12.99 o 
   3   5   2        0.99        1.67      0.41 o 
   4   5   2      100.79       91.55      2.63 o 
   5   5   2        2.68        4.26      0.66 o 
   6   5   2       10.45       11.31      1.81 o 
   7   5   2       72.75       73.87      3.01 o 
   8   5   2       11.81        9.67      1.48 o 
  -9   6   2        0.42       -0.83      2.53 o 
  -8   6   2       23.56       22.60      1.37 o 
  -7   6   2        7.41        7.55      1.99 o 
  -6   6   2      386.03      366.16      3.18 o 
  -5   6   2      175.85      177.90      3.00 o 
  -4   6   2       45.16       45.26      1.57 o 
  -3   6   2      279.35      260.83      2.11 o 
  -2   6   2      746.26      793.48      5.31 o 
  -1   6   2      572.14      586.30      6.36 o 
   0   6   2        2.63        5.00      0.31 o 
   1   6   2      630.75      697.38      3.13 o 
   2   6   2      301.66      299.03      5.85 o 
   3   6   2       45.56       55.93      2.02 o 
   4   6   2       13.78       11.47      0.76 o 
   5   6   2      236.93      234.58      2.14 o 
   6   6   2      139.99      141.85      2.35 o 
   7   6   2        2.81        2.46      1.86 o 
   8   6   2       13.74       15.50      1.62 o 
  -8   7   2       52.52       44.74      1.75 o 
  -7   7   2        0.11       -0.45      0.75 o 
  -6   7   2      156.98      150.65      3.74 o 
  -5   7   2       44.46       43.03      1.07 o 
  -4   7   2       12.46       17.79      0.90 o 
  -3   7   2      189.35      159.99      1.61 o 
  -2   7   2      254.80      272.37      2.01 o 
  -1   7   2      253.50      290.12      1.55 o 
   0   7   2      647.07      667.97      4.67 o 
   1   7   2        0.05        0.00      0.18 o 
   2   7   2      190.87      218.81      2.09 o 
   3   7   2      232.45      240.82      1.75 o 
   4   7   2       85.95       89.32      2.15 o 
   5   7   2        8.73       10.14      0.78 o 
   6   7   2      185.67      189.58      7.17 o 
   7   7   2       47.16       45.98      2.58 o 
  -8   8   2       70.43       65.97      2.59 o 
  -7   8   2        0.00        0.13      0.84 o 
  -6   8   2       15.06       14.16      0.84 o 
  -5   8   2      261.44      254.08      2.30 o 
  -4   8   2       23.54       27.56      1.04 o 
  -3   8   2       66.51       64.78      0.98 o 
  -2   8   2      399.47      427.11      5.10 o 
  -1   8   2      435.59      407.43      3.19 o 
   0   8   2        7.11        2.89      0.34 o 
   1   8   2        7.13        7.16      0.52 o 
   2   8   2       77.25       77.59      1.39 o 
   3   8   2        8.94       12.43      0.90 o 
   4   8   2      767.44      779.46     11.54 o 
   5   8   2      139.31      138.76      2.33 o 
   6   8   2       23.57       22.59      1.42 o 
   7   8   2        0.10        0.42      1.40 o 
  -7   9   2        3.48        3.54      1.00 o 
  -6   9   2        4.60        2.71      0.90 o 
  -5   9   2       26.81       24.89      1.14 o 
  -4   9   2       14.70       12.54      0.88 o 
  -3   9   2       35.11       44.51      0.91 o 
  -2   9   2       23.73       24.04      0.55 o 
  -1   9   2        1.15        1.84      0.40 o 
   0   9   2       97.71      104.89      1.14 o 
   1   9   2       51.25       49.28      1.15 o 
   2   9   2      329.41      328.93      2.74 o 
   3   9   2       98.34       91.73      1.70 o 
   4   9   2      113.12      116.57      2.96 o 
   5   9   2       27.61       28.20      2.01 o 
   6   9   2       23.03       21.39      1.85 o 
   7   9   2       13.27       12.25      2.04 o 
  -8  10   2        5.95        2.24      1.64 o 
  -7  10   2       77.74       70.89      1.99 o 
  -6  10   2        5.60        4.48      1.50 o 
  -5  10   2        0.50        1.02      1.33 o 
  -4  10   2       37.02       35.42      1.35 o 
  -3  10   2       93.70       93.33      1.38 o 
  -2  10   2      249.00      251.53      4.58 o 
  -1  10   2       45.96       39.05      1.61 o 
   0  10   2      254.79      260.06      1.63 o 
   1  10   2      186.04      176.61      3.61 o 
   2  10   2      210.73      205.15      2.32 o 
   3  10   2      708.17      695.19      8.36 o 
   4  10   2       11.41        9.13      1.00 o 
   5  10   2       52.33       48.67      1.66 o 
   6  10   2       36.76       34.02      1.69 o 
   7  10   2       35.36       33.97      2.38 o 
  -7  11   2        2.51        1.62      1.30 o 
  -6  11   2        0.53        0.49      1.05 o 
  -5  11   2       25.68       24.09      1.36 o 
  -4  11   2       16.45       13.04      1.14 o 
  -3  11   2       47.05       46.59      1.14 o 
  -2  11   2        9.29       10.46      0.75 o 
  -1  11   2       14.15       14.66      0.92 o 
   0  11   2        0.35        0.81      0.69 o 
   1  11   2      669.29      675.25      6.40 o 
   2  11   2        3.73        3.27      1.52 o 
   3  11   2       63.38       57.68      2.32 o 
   4  11   2        1.88        0.97      1.39 o 
   5  11   2        6.58        7.49      1.77 o 
   6  11   2        0.48       -0.81      1.39 o 
  -7  12   2        2.51        3.00      1.06 o 
  -6  12   2       37.49       38.02      1.65 o 
  -5  12   2       13.36        9.13      1.15 o 
  -4  12   2       16.39       20.85      1.25 o 
  -3  12   2       38.53       37.69      1.12 o 
  -2  12   2       12.00       12.83      1.33 o 
  -1  12   2       68.58       71.87      3.01 o 
   0  12   2       79.69       82.06      1.65 o 
   1  12   2      648.37      641.38      6.55 o 
   2  12   2       13.21       13.37      1.68 o 
   3  12   2       35.66       33.40      2.21 o 
   4  12   2        0.12       -0.68      1.52 o 
   5  12   2       96.12      104.12      3.33 o 
   6  12   2        1.61       -0.28      1.72 o 
  -6  13   2       18.13       19.58      1.40 o 
  -5  13   2       34.68       35.43      1.99 o 
  -4  13   2       21.70       20.89      1.32 o 
  -3  13   2       11.30        8.37      0.93 o 
  -2  13   2       16.68       10.93      1.55 o 
  -1  13   2      578.18      589.91     11.78 o 
   0  13   2      137.86      140.23      2.19 o 
   1  13   2      192.61      193.04      3.96 o 
   2  13   2        3.17        2.61      1.43 o 
   3  13   2       16.36       15.82      1.78 o 
   4  13   2       24.60       26.43      2.16 o 
   5  13   2       31.21       36.73      2.68 o 
  -6  14   2       18.12       26.20      1.56 o 
  -5  14   2        0.20        2.26      1.51 o 
  -4  14   2       44.51       45.63      2.48 o 
  -3  14   2       57.41       51.30      5.62 o 
  -2  14   2        3.15        1.91      1.00 o 
  -1  14   2      568.77      557.44      4.40 o 
   0  14   2        2.59        1.74      1.46 o 
   1  14   2        1.21        1.20      1.61 o 
   2  14   2       10.01       10.95      1.88 o 
   3  14   2        6.10        6.61      1.77 o 
   4  14   2        2.58        3.43      1.91 o 
   5  14   2       18.54       22.14      2.51 o 
  -5  15   2       59.87       68.72      3.03 o 
  -4  15   2        4.67        8.57      1.70 o 
  -3  15   2      258.02      285.96      5.17 o 
  -2  15   2      168.15      158.41      3.27 o 
  -1  15   2        2.63        5.48      1.29 o 
   0  15   2       29.90       26.21      2.03 o 
   1  15   2        1.71        2.13      1.50 o 
   2  15   2       15.62       20.83      1.96 o 
   3  15   2       27.06       33.40      2.40 o 
   4  15   2       16.37       19.14      2.16 o 
  -4  16   2        9.43        7.50      1.82 o 
  -3  16   2        4.31        4.58      1.48 o 
  -2  16   2        0.14       -0.25      1.05 o 
  -1  16   2        1.32       -0.66      1.03 o 
   0  16   2       64.34       60.84      2.62 o 
   1  16   2       24.16       25.99      2.14 o 
   2  16   2       33.53       38.30      2.62 o 
   3  16   2        0.48        4.42      2.00 o 
  -3  17   2       31.79       36.88      2.38 o 
  -2  17   2       37.29       35.64      2.52 o 
  -1  17   2        7.61        4.79      1.81 o 
   0  17   2        2.66        1.86      1.44 o 
   1  17   2       22.38       18.94      2.14 o 
   2  17   2       68.38       76.09      3.21 o 
  -2  18   2       10.26       12.59      1.90 o 
  -1  18   2       25.12       20.53      2.25 o 
   0  18   2       54.71       46.65      2.71 o 
   1  18   2        9.28        6.39      1.67 o 
  -9   1   3        0.24        0.98      1.20 o 
  -8   1   3        3.13        1.83      1.23 o 
  -7   1   3        3.44        2.67      0.95 o 
  -6   1   3       68.23       66.58      1.57 o 
  -5   1   3      424.87      442.68      3.91 o 
  -4   1   3      102.05      112.87      3.24 o 
  -3   1   3     1347.68     1236.23      4.04 o 
  -2   1   3       52.90       51.66      0.86 o 
  -1   1   3     3011.32     2765.24     13.10 o 
   0   1   3       47.74       45.76      0.76 o 
   1   1   3      305.74      306.02      2.51 o 
   2   1   3      101.46      100.41      0.97 o 
   3   1   3     1220.48     1188.33     12.26 o 
   4   1   3       14.84       19.22      1.02 o 
   5   1   3      252.35      252.64      2.90 o 
   6   1   3        9.89        7.57      1.11 o 
   7   1   3       10.59       10.76      1.49 o 
   8   1   3        1.24        1.63      1.22 o 
  -9   2   3        0.09       -0.14      1.31 o 
  -8   2   3       40.37       34.35      2.94 o 
  -7   2   3       37.25       37.99      1.41 o 
  -6   2   3       74.46       78.60      1.61 o 
  -5   2   3      180.74      166.80      3.47 o 
  -4   2   3       56.82       43.97      1.03 o 
  -3   2   3        1.19        1.77      0.50 o 
  -2   2   3      397.29      412.70      3.94 o 
  -1   2   3      118.29      108.42      0.87 o 
   0   2   3       66.07       79.95      1.27 o 
   1   2   3      825.47      871.21      3.86 o 
   2   2   3      454.86      492.33      2.16 o 
   3   2   3      404.83      430.99      4.74 o 
   4   2   3      143.45      148.05      2.06 o 
   5   2   3        1.82        1.70      0.94 o 
   6   2   3       46.01       51.58      1.74 o 
   7   2   3        2.73        7.25      2.97 o 
   8   2   3        7.49        7.69      2.21 o 
  -9   3   3        3.91        3.95      1.26 o 
  -8   3   3        1.65        0.89      1.28 o 
  -7   3   3       47.52       48.30      1.55 o 
  -6   3   3        5.51        5.70      1.37 o 
  -5   3   3      111.84      138.34      1.83 o 
  -4   3   3        2.76        5.70      0.64 o 
  -3   3   3      617.79      631.74      4.32 o 
  -2   3   3       16.98       16.40      0.59 o 
  -1   3   3      106.13       98.78      1.17 o 
   0   3   3      703.15      727.99      3.79 o 
   1   3   3     1901.86     2022.48      8.20 o 
   2   3   3      514.93      545.91      4.46 o 
   3   3   3        3.57        8.22      0.63 o 
   4   3   3        0.72        0.88      0.54 o 
   5   3   3        6.29        7.84      1.08 o 
   6   3   3        5.97        7.41      1.27 o 
   7   3   3        0.41        1.53      1.26 o 
   8   3   3       21.03       20.95      2.21 o 
  -9   4   3       18.97       18.72      1.36 o 
  -8   4   3       22.89       20.67      1.32 o 
  -7   4   3        0.05        0.35      0.93 o 
  -6   4   3      186.71      185.09      3.93 o 
  -5   4   3       25.99       34.76      1.25 o 
  -4   4   3      301.20      309.60      2.34 o 
  -3   4   3      422.84      436.49      5.07 o 
  -2   4   3      279.64      247.50      1.65 o 
  -1   4   3      322.84      326.48      1.35 o 
   0   4   3     5919.04     5698.31     30.28 o 
   1   4   3       57.98       63.45      0.81 o 
   2   4   3     1860.04     1796.49      8.45 o 
   3   4   3      110.43      122.85      1.33 o 
   4   4   3       53.27       51.18      1.03 o 
   5   4   3       23.59       22.85      1.25 o 
   6   4   3      102.19      106.49      2.22 o 
   7   4   3        7.80        7.20      1.35 o 
  -9   5   3       12.63       11.52      1.34 o 
  -8   5   3        1.39        0.58      1.05 o 
  -7   5   3       45.67       47.33      1.53 o 
  -6   5   3       17.11       17.94      1.09 o 
  -5   5   3        2.08        1.68      0.73 o 
  -4   5   3        3.02        4.89      0.63 o 
  -3   5   3       38.51       40.69      0.88 o 
  -2   5   3       19.08       33.38      0.86 o 
  -1   5   3      114.43      131.78      1.26 o 
   0   5   3     1117.93     1238.18      9.34 o 
   1   5   3        5.93        4.19      0.40 o 
   2   5   3      410.89      501.04      3.61 o 
   3   5   3        2.22        3.89      0.54 o 
   4   5   3       20.67       26.04      0.93 o 
   5   5   3       11.16       11.08      1.11 o 
   6   5   3      112.35      108.73      2.25 o 
   7   5   3       58.96       61.63      2.01 o 
  -9   6   3        0.98       -1.04      1.18 o 
  -8   6   3        0.02       -0.28      1.03 o 
  -7   6   3        4.08        6.37      1.69 o 
  -6   6   3      209.84      204.67      5.20 o 
  -5   6   3      199.51      197.27      4.28 o 
  -4   6   3      477.28      488.49      5.90 o 
  -3   6   3      404.94      439.45      6.21 o 
  -2   6   3     1605.79     1572.62      5.94 o 
  -1   6   3        3.87        6.71      0.28 o 
   0   6   3     1392.92     1336.95      6.60 o 
   1   6   3       62.42       81.38      0.72 o 
   2   6   3      585.66      576.18      2.94 o 
   3   6   3       23.68       21.52      0.74 o 
   4   6   3      727.15      729.69      8.34 o 
   5   6   3       22.82       24.10      1.30 o 
   6   6   3       76.26       70.20      1.91 o 
   7   6   3        7.28        6.53      1.80 o 
  -8   7   3       18.62       14.91      1.64 o 
  -7   7   3       34.39       34.13      1.42 o 
  -6   7   3      104.41      104.05      3.15 o 
  -5   7   3       11.72       14.24      0.89 o 
  -4   7   3       11.50       12.18      0.70 o 
  -3   7   3      431.26      427.52      4.08 o 
  -2   7   3      581.82      633.58      8.08 o 
  -1   7   3      214.13      192.16      1.24 o 
   0   7   3        0.44        0.97      0.29 o 
   1   7   3        6.20        2.44      0.62 o 
   2   7   3       14.39       14.13      0.85 o 
   3   7   3      132.65      144.74      2.02 o 
   4   7   3        0.38        1.27      0.91 o 
   5   7   3      300.72      301.63      6.64 o 
   6   7   3        2.66        1.15      1.64 o 
   7   7   3        3.16        0.67      1.82 o 
  -8   8   3       26.48       27.52      1.54 o 
  -7   8   3       53.07       50.03      1.97 o 
  -6   8   3       27.10       28.38      2.44 o 
  -5   8   3      213.15      222.37      3.27 o 
  -4   8   3      261.21      252.15      2.52 o 
  -3   8   3       10.89       11.38      0.84 o 
  -2   8   3      184.12      198.46      2.59 o 
  -1   8   3      210.14      252.58      1.82 o 
   0   8   3        5.13        2.11      0.43 o 
   1   8   3        0.28        0.82      0.65 o 
   2   8   3      323.39      319.99      8.00 o 
   3   8   3      444.32      433.65      3.48 o 
   4   8   3       35.03       37.91      2.61 o 
   5   8   3       36.62       32.80      1.64 o 
   6   8   3       28.00       25.70      2.30 o 
   7   8   3        0.34       -0.81      1.64 o 
  -8   9   3       64.53       58.82      2.90 o 
  -7   9   3       42.91       35.17      1.50 o 
  -6   9   3      150.29      145.05      2.26 o 
  -5   9   3       83.19       82.30      5.83 o 
  -4   9   3       45.54       52.38      1.38 o 
  -3   9   3      147.70      135.62      2.47 o 
  -2   9   3       42.95       37.15      0.92 o 
  -1   9   3      277.15      264.43      2.78 o 
   0   9   3       47.76       37.30      1.08 o 
   1   9   3      580.81      593.32      3.75 o 
   2   9   3        4.17        4.86      1.22 o 
   3   9   3      481.51      473.66      4.08 o 
   4   9   3      103.83      109.58      2.08 o 
   5   9   3       16.16       16.86      1.26 o 
   6   9   3       19.24       17.44      2.05 o 
  -8  10   3       33.92       31.00      2.41 o 
  -7  10   3       52.96       48.88      2.47 o 
  -6  10   3        1.02        1.71      1.00 o 
  -5  10   3       18.72       17.21      1.71 o 
  -4  10   3       35.64       38.06      1.96 o 
  -3  10   3      122.03      129.46      1.56 o 
  -2  10   3        8.17       11.29      0.62 o 
  -1  10   3        3.47        2.37      0.49 o 
   0  10   3        2.21        2.70      0.58 o 
   1  10   3      388.79      397.82      8.22 o 
   2  10   3      323.01      306.30      3.32 o 
   3  10   3       13.37       12.72      1.07 o 
   4  10   3       14.08       12.95      1.46 o 
   5  10   3       19.93       19.19      1.30 o 
   6  10   3        0.00        0.89      1.73 o 
  -7  11   3        2.17        2.53      1.67 o 
  -6  11   3        0.07       -0.91      1.56 o 
  -5  11   3        4.90        2.57      1.47 o 
  -4  11   3       76.21       66.98      2.44 o 
  -3  11   3       16.09       16.27      1.19 o 
  -2  11   3        3.48        5.58      0.75 o 
  -1  11   3      595.67      598.20      4.03 o 
   0  11   3        2.76        1.33      0.75 o 
   1  11   3      251.96      255.39      4.30 o 
   2  11   3      264.05      265.85      2.87 o 
   3  11   3       35.64       35.00      2.40 o 
   4  11   3        0.10       -0.79      1.06 o 
   5  11   3       10.34       10.28      1.21 o 
   6  11   3       28.79       29.66      1.59 o 
  -7  12   3        5.11        3.48      1.18 o 
  -6  12   3       14.66       12.89      1.34 o 
  -5  12   3        0.31        0.50      1.09 o 
  -4  12   3       21.21       18.07      1.31 o 
  -3  12   3      237.86      227.72      2.31 o 
  -2  12   3      121.80      133.66      2.32 o 
  -1  12   3      101.88      100.79      2.67 o 
   0  12   3      665.09      669.39      6.74 o 
   1  12   3       40.01       42.18      2.17 o 
   2  12   3      104.84      104.00      3.10 o 
   3  12   3       13.77       16.35      1.91 o 
   4  12   3       22.71       23.60      2.14 o 
   5  12   3        3.11        5.43      1.97 o 
  -6  13   3        4.46        5.41      1.62 o 
  -5  13   3       10.62        9.52      1.23 o 
  -4  13   3        0.30        0.78      1.02 o 
  -3  13   3        8.34       13.84      0.98 o 
  -2  13   3       67.21       67.66      2.35 o 
  -1  13   3       84.54       87.14      2.27 o 
   0  13   3       92.80       86.25      2.83 o 
   1  13   3        4.71        4.98      1.51 o 
   2  13   3        2.29        1.83      1.50 o 
   3  13   3        3.75        4.86      1.65 o 
   4  13   3       98.81      103.85      3.43 o 
   5  13   3        0.18        2.42      1.72 o 
  -6  14   3        8.12        7.45      1.27 o 
  -5  14   3        5.28        5.67      1.19 o 
  -4  14   3      122.20      119.18      2.47 o 
  -3  14   3       21.35       20.53      2.20 o 
  -2  14   3      123.34      125.05      4.88 o 
  -1  14   3        2.21        3.92      1.33 o 
   0  14   3       94.16       88.87      3.04 o 
   1  14   3       44.83       47.82      2.41 o 
   2  14   3      136.56      134.11      3.71 o 
   3  14   3        0.50        1.60      1.75 o 
   4  14   3       57.69       68.85      3.25 o 
  -5  15   3        8.70       12.53      1.44 o 
  -4  15   3        8.52       11.75      1.80 o 
  -3  15   3       94.96      103.97      6.37 o 
  -2  15   3        0.30        1.15      0.94 o 
  -1  15   3      139.17      127.17      3.56 o 
   0  15   3      144.59      145.33      3.78 o 
   1  15   3       35.42       36.87      2.36 o 
   2  15   3       21.74       18.57      2.15 o 
   3  15   3      170.93      181.87      4.63 o 
   4  15   3       22.47       28.21      2.66 o 
  -4  16   3       21.91       28.13      2.32 o 
  -3  16   3       99.14       94.00      2.21 o 
  -2  16   3      105.96       97.87      2.25 o 
  -1  16   3        5.65        6.25      1.85 o 
   0  16   3       68.22       66.47      2.95 o 
   1  16   3        2.19        2.02      1.51 o 
   2  16   3       20.20       16.34      2.35 o 
   3  16   3        2.26        5.14      1.89 o 
  -3  17   3       34.81       34.07      2.15 o 
  -2  17   3       44.27       46.20      1.72 o 
  -1  17   3        8.68        9.20      1.76 o 
   0  17   3        0.78       -0.81      1.77 o 
   1  17   3       99.06       98.34      3.48 o 
   2  17   3       10.23        6.27      1.97 o 
  -1  18   3        6.66        8.99      1.76 o 
   0  18   3        7.44        3.18      1.90 o 
  -9   0   4       21.94       18.79      2.06 o 
  -8   0   4        0.76       -0.59      1.55 o 
  -7   0   4      385.46      384.49      4.95 o 
  -6   0   4       21.69       25.37      1.65 o 
  -5   0   4      486.18      473.31      4.59 o 
  -4   0   4      909.28      959.95      5.90 o 
  -3   0   4       63.00       34.11      1.23 o 
  -2   0   4     1177.47     1254.86     18.93 o 
  -1   0   4     3659.23     3568.66     23.40 o 
   0   0   4        0.45        1.37      0.72 o 
   1   0   4     2130.20     2148.74      8.20 o 
   2   0   4       18.65       19.43      0.62 o 
   3   0   4      816.31      810.84      6.27 o 
   4   0   4      466.98      480.14      5.30 o 
   5   0   4       40.29       44.42      2.19 o 
   6   0   4        4.10        3.09      1.81 o 
   7   0   4        4.74        5.60      2.07 o 
  -9   1   4        8.33        7.06      1.26 o 
  -8   1   4        5.31        4.12      0.99 o 
  -7   1   4       11.05       12.55      1.23 o 
  -6   1   4       41.92       41.81      1.31 o 
  -5   1   4       95.70      103.90      1.64 o 
  -4   1   4      187.04      176.79      1.88 o 
  -3   1   4      512.75      484.65      5.03 o 
  -2   1   4      549.68      619.68      3.94 o 
  -1   1   4      305.04      375.92      3.26 o 
   0   1   4       21.02       20.41      0.69 o 
   1   1   4       86.42       90.63      1.96 o 
   2   1   4      681.02      683.92      3.13 o 
   3   1   4      125.16      131.51      2.15 o 
   4   1   4        3.31        2.44      0.88 o 
   5   1   4       50.31       47.70      2.87 o 
   6   1   4        0.30        0.68      1.95 o 
   7   1   4        1.54        1.86      1.60 o 
  -9   2   4       64.57       66.90      2.09 o 
  -8   2   4        2.50        2.40      1.10 o 
  -7   2   4       49.90       53.21      1.56 o 
  -6   2   4        0.24        0.36      0.82 o 
  -5   2   4       44.57       38.35      2.42 o 
  -4   2   4        2.27        3.51      0.61 o 
  -3   2   4      970.89      981.71      8.01 o 
  -2   2   4      891.95      940.80      7.30 o 
  -1   2   4     1412.09     1408.98     10.53 o 
   0   2   4     1657.60     1744.12     13.14 o 
   1   2   4      625.11      624.14      6.30 o 
   2   2   4      267.33      280.74      2.61 o 
   3   2   4       38.54       32.14      1.13 o 
   4   2   4       10.11        9.14      0.98 o 
   5   2   4      225.28      227.16      6.86 o 
   6   2   4       29.55       30.86      1.60 o 
   7   2   4       41.12       41.65      1.92 o 
  -9   3   4        2.27        2.46      1.28 o 
  -8   3   4        0.29       -0.78      1.04 o 
  -7   3   4      134.84      138.37      3.17 o 
  -6   3   4       23.54       20.19      1.10 o 
  -5   3   4      192.31      186.08      2.12 o 
  -4   3   4      379.00      398.36      8.66 o 
  -3   3   4        4.07        3.04      0.55 o 
  -2   3   4      739.04      726.94      2.59 o 
  -1   3   4      223.18      225.13      3.58 o 
   0   3   4       10.16        2.25      0.35 o 
   1   3   4     1013.77     1014.21      7.42 o 
   2   3   4      106.78      104.63      1.19 o 
   3   3   4       58.00       75.27      1.46 o 
   4   3   4      127.38      119.45      2.03 o 
   5   3   4       14.33       13.72      1.57 o 
   6   3   4       28.94       27.27      1.73 o 
   7   3   4       42.00       37.16      1.93 o 
  -9   4   4        1.33        0.92      1.49 o 
  -8   4   4       48.74       44.55      1.63 o 
  -7   4   4        7.08        7.47      1.17 o 
  -6   4   4        6.05        3.29      1.13 o 
  -5   4   4       93.66       95.28      1.59 o 
  -4   4   4        3.79        4.20      0.68 o 
  -3   4   4      121.76      131.16      3.59 o 
  -2   4   4       83.09       92.03      2.05 o 
  -1   4   4       24.90       22.56      0.50 o 
   0   4   4      283.43      339.17      3.72 o 
   1   4   4        0.49        7.36      0.36 o 
   2   4   4      648.88      625.30      3.75 o 
   3   4   4       47.74       54.90      1.97 o 
   4   4   4       83.68       81.16      4.21 o 
   5   4   4        3.90        2.96      1.06 o 
   6   4   4       17.71       16.65      1.43 o 
   7   4   4       19.85       20.37      1.67 o 
  -9   5   4        6.02        3.60      2.22 o 
  -8   5   4       17.38       20.15      1.32 o 
  -7   5   4        0.40        0.22      0.94 o 
  -6   5   4      164.44      174.75      2.50 o 
  -5   5   4      214.06      214.58      2.26 o 
  -4   5   4      611.24      609.03      4.30 o 
  -3   5   4       19.32       17.59      0.72 o 
  -2   5   4     1318.30     1328.40      4.85 o 
  -1   5   4      851.35      869.97      5.75 o 
   0   5   4      360.02      318.68      1.46 o 
   1   5   4      241.75      267.30      4.23 o 
   2   5   4       48.12       37.74      0.86 o 
   3   5   4      130.80      131.62      1.52 o 
   4   5   4       42.87       48.49      1.44 o 
   5   5   4       17.75       18.41      2.08 o 
   6   5   4       39.49       35.84      1.64 o 
   7   5   4       17.12       16.13      1.62 o 
  -9   6   4        5.14        6.04      1.19 o 
  -8   6   4       16.57       15.76      1.31 o 
  -7   6   4       12.89       16.57      1.20 o 
  -6   6   4       55.73       61.07      1.54 o 
  -5   6   4        0.16        0.45      0.94 o 
  -4   6   4        2.28        1.69      1.25 o 
  -3   6   4      124.50      130.03      1.46 o 
  -2   6   4      385.80      394.07      2.19 o 
  -1   6   4      347.13      371.63      2.92 o 
   0   6   4       48.39       63.94      0.74 o 
   1   6   4      236.72      231.23      4.95 o 
   2   6   4       73.57       84.24      1.15 o 
   3   6   4       10.78       10.83      0.72 o 
   4   6   4       38.12       44.66      1.44 o 
   5   6   4       24.13       22.41      2.10 o 
   6   6   4       12.08        9.39      2.15 o 
   7   6   4        0.00       -1.50      1.77 o 
  -8   7   4       21.98       23.70      1.34 o 
  -7   7   4        4.84        4.72      1.05 o 
  -6   7   4       45.85       49.34      1.39 o 
  -5   7   4        0.00       -0.21      0.74 o 
  -4   7   4      578.45      589.29      5.33 o 
  -3   7   4      502.73      487.72      4.56 o 
  -2   7   4        0.04        1.25      0.58 o 
  -1   7   4       77.66       80.38      1.13 o 
   0   7   4      614.66      672.00      2.97 o 
   1   7   4      158.04      163.23      2.03 o 
   2   7   4      183.48      170.86      4.14 o 
   3   7   4      157.28      168.52      2.31 o 
   4   7   4      125.72      130.24      2.23 o 
   5   7   4        5.81        4.38      1.74 o 
   6   7   4       31.14       28.21      2.36 o 
  -8   8   4       16.63       13.55      1.67 o 
  -7   8   4      139.95      140.37      3.47 o 
  -6   8   4        0.43        0.70      1.21 o 
  -5   8   4      384.37      393.72      4.76 o 
  -4   8   4      290.73      302.84      3.95 o 
  -3   8   4      230.80      244.72      2.50 o 
  -2   8   4      334.07      362.97      3.30 o 
  -1   8   4      558.83      590.16      2.94 o 
   0   8   4        1.81        2.26      0.57 o 
   1   8   4      386.64      372.31      3.11 o 
   2   8   4      298.24      295.67      2.93 o 
   3   8   4       87.00      100.12      1.92 o 
   4   8   4      126.59      128.75      2.29 o 
   5   8   4        0.25       -1.00      1.53 o 
   6   8   4        0.93       -0.09      1.71 o 
  -8   9   4        2.31        1.93      1.14 o 
  -7   9   4        3.35        4.31      1.22 o 
  -6   9   4        4.25        3.74      1.02 o 
  -5   9   4       27.19       26.14      2.33 o 
  -4   9   4      170.32      162.67      2.26 o 
  -3   9   4       26.43       23.28      1.11 o 
  -2   9   4      312.12      317.70      2.94 o 
  -1   9   4      161.07      178.21      1.76 o 
   0   9   4       14.61       15.30      0.98 o 
   1   9   4       82.80       77.80      1.64 o 
   2   9   4      112.47      112.68      2.69 o 
   3   9   4       24.24       22.03      1.25 o 
   4   9   4        0.00        0.25      0.90 o 
   5   9   4       35.72       31.23      2.24 o 
   6   9   4        3.95        3.12      1.86 o 
  -8  10   4        1.26        1.49      1.30 o 
  -7  10   4      140.90      131.36      3.80 o 
  -6  10   4       22.45       23.82      1.32 o 
  -5  10   4      293.21      280.89      5.00 o 
  -4  10   4        1.51        2.57      1.06 o 
  -3  10   4      758.18      741.09      4.41 o 
  -2  10   4        3.59        3.14      0.73 o 
  -1  10   4      889.11      904.71      6.32 o 
   0  10   4      447.80      435.25      4.61 o 
   1  10   4        1.07        1.86      0.97 o 
   2  10   4       10.41        8.90      1.14 o 
   3  10   4        2.13        2.20      0.98 o 
   4  10   4       67.98       62.60      1.84 o 
   5  10   4       20.42       24.27      1.59 o 
   6  10   4        2.46        2.55      2.16 o 
  -7  11   4        0.75        0.77      1.66 o 
  -6  11   4       22.04       25.57      2.15 o 
  -5  11   4       47.61       39.03      2.31 o 
  -4  11   4       44.97       50.07      2.30 o 
  -3  11   4        0.06       -0.18      0.78 o 
  -2  11   4      245.67      233.41      1.89 o 
  -1  11   4      245.71      250.70      2.36 o 
   0  11   4       75.79       75.86      3.01 o 
   1  11   4      286.99      285.70      6.02 o 
   2  11   4       55.52       52.64      1.65 o 
   3  11   4       30.07       30.13      1.41 o 
   4  11   4       45.80       47.92      2.61 o 
   5  11   4        0.49        1.37      1.25 o 
  -7  12   4        1.93        0.19      1.92 o 
  -6  12   4        0.31       -0.46      1.65 o 
  -5  12   4      190.41      178.95      4.01 o 
  -4  12   4        1.14        0.48      1.51 o 
  -3  12   4      344.94      327.46      2.78 o 
  -2  12   4       12.47        9.43      0.86 o 
  -1  12   4        0.12        0.47      1.48 o 
   0  12   4       31.24       31.91      2.12 o 
   1  12   4      336.11      343.86      5.21 o 
   2  12   4       33.48       33.57      2.15 o 
   3  12   4        0.03        0.57      1.48 o 
   4  12   4        6.14        4.91      1.73 o 
   5  12   4        0.09        0.21      1.65 o 
  -6  13   4       20.41       23.54      1.41 o 
  -5  13   4       15.05       10.96      1.24 o 
  -4  13   4       43.13       42.33      1.65 o 
  -3  13   4      203.77      179.92      3.10 o 
  -2  13   4      116.51      119.01      5.49 o 
  -1  13   4      139.06      145.50      3.57 o 
   0  13   4       30.16       28.38      1.97 o 
   1  13   4      224.02      227.11      4.52 o 
   2  13   4      127.60      133.58      3.71 o 
   3  13   4      112.36      115.26      3.59 o 
   4  13   4        8.51        7.61      1.98 o 
  -6  14   4        0.34       -0.19      1.00 o 
  -5  14   4        7.20        6.72      1.33 o 
  -4  14   4        0.84       -0.41      1.12 o 
  -3  14   4       20.50       20.97      1.54 o 
  -2  14   4       86.09       87.57      2.04 o 
  -1  14   4       64.87       64.05      2.76 o 
   0  14   4        0.48        0.26      1.69 o 
   1  14   4        3.91        4.75      1.62 o 
   2  14   4       20.17       20.48      2.32 o 
   3  14   4      171.32      179.13      4.42 o 
   4  14   4       16.19       18.74      2.25 o 
  -5  15   4       13.27       11.36      1.67 o 
  -4  15   4        0.72        2.45      1.12 o 
  -3  15   4        2.72        5.58      1.05 o 
  -2  15   4        0.12        0.10      1.61 o 
  -1  15   4       37.03       34.94      2.27 o 
   0  15   4       33.01       30.83      2.22 o 
   1  15   4       28.32       28.41      2.18 o 
   2  15   4        1.14       -1.65      1.98 o 
   3  15   4       61.59       57.00      2.87 o 
  -4  16   4       18.47       16.82      1.76 o 
  -3  16   4        1.18        3.37      1.52 o 
  -2  16   4        2.80        3.61      1.58 o 
  -1  16   4       45.49       50.13      2.78 o 
   0  16   4       24.44       21.49      2.39 o 
   1  16   4        1.95        0.33      1.79 o 
   2  16   4        0.77       -0.85      1.90 o 
  -3  17   4        0.97        2.18      1.11 o 
  -2  17   4       11.34        7.81      1.91 o 
  -1  17   4        0.16        1.02      1.46 o 
   0  17   4        0.34       -0.35      1.93 o 
   1  17   4        1.27        0.21      1.89 o 
  -9   1   5        7.99        4.14      1.24 o 
  -8   1   5       44.48       39.45      1.53 o 
  -7   1   5        8.24        6.35      1.09 o 
  -6   1   5      170.11      163.85      2.25 o 
  -5   1   5       20.65       19.05      0.99 o 
  -4   1   5        0.05        0.05      0.70 o 
  -3   1   5       76.95       65.19      1.23 o 
  -2   1   5      229.00      285.61      1.70 o 
  -1   1   5        7.40        2.30      0.31 o 
   0   1   5      283.46      241.11      7.16 o 
   1   1   5       16.84       13.02      0.78 o 
   2   1   5       32.36       33.68      1.15 o 
   3   1   5       27.26       30.54      1.27 o 
   4   1   5       72.61       70.83      1.83 o 
   5   1   5       47.23       48.15      1.78 o 
   6   1   5       69.31       67.55      2.14 o 
   7   1   5        0.83        0.64      1.28 o 
  -9   2   5        2.89        0.85      1.13 o 
  -8   2   5       12.61       12.49      1.26 o 
  -7   2   5       20.24       23.85      1.25 o 
  -6   2   5       50.49       56.45      2.10 o 
  -5   2   5       53.36       43.45      1.26 o 
  -4   2   5      110.41      115.90      1.67 o 
  -3   2   5      298.77      273.40      7.33 o 
  -2   2   5      254.88      268.93      2.17 o 
  -1   2   5      182.38      203.80      1.09 o 
   0   2   5     1730.60     1711.52     14.61 o 
   1   2   5      326.02      318.90      2.95 o 
   2   2   5       43.21       42.86      1.00 o 
   3   2   5       92.69      100.31      1.85 o 
   4   2   5      298.33      297.25      6.34 o 
   5   2   5       31.59       33.96      1.59 o 
   6   2   5        1.04        0.00      1.17 o 
   7   2   5        2.56        2.75      1.32 o 
  -9   3   5        0.73       -0.89      1.11 o 
  -8   3   5       23.37       21.55      1.62 o 
  -7   3   5        0.51        0.37      0.92 o 
  -6   3   5        4.31        3.83      0.89 o 
  -5   3   5      253.19      246.15      7.34 o 
  -4   3   5      140.29      130.28      1.75 o 
  -3   3   5        2.14        1.63      0.61 o 
  -2   3   5     1252.76     1280.30      3.76 o 
  -1   3   5       36.24       40.52      0.80 o 
   0   3   5      120.26      120.63      1.08 o 
   1   3   5        0.33        1.61      0.47 o 
   2   3   5       15.19       10.63      0.65 o 
   3   3   5        1.51        1.22      0.88 o 
   4   3   5        1.25        2.63      1.02 o 
   5   3   5        2.06        1.41      1.18 o 
   6   3   5        3.00        2.02      1.21 o 
  -9   4   5       35.13       32.92     11.12 o 
  -8   4   5        2.33        0.80      1.05 o 
  -7   4   5        5.83        5.64      0.99 o 
  -6   4   5        1.85        1.56      0.90 o 
  -5   4   5      126.73      136.77      1.93 o 
  -4   4   5      162.24      144.25      4.29 o 
  -3   4   5      806.46      838.57      3.23 o 
  -2   4   5      115.95       90.80      1.43 o 
  -1   4   5      629.65      638.86      3.93 o 
   0   4   5        1.45        0.47      0.39 o 
   1   4   5       21.18       11.84      0.60 o 
   2   4   5      588.77      633.31      8.31 o 
   3   4   5      135.83      131.50      2.07 o 
   4   4   5      117.06      114.92      2.14 o 
   5   4   5       28.39       29.68      1.57 o 
   6   4   5       54.50       57.96      2.06 o 
  -9   5   5       56.48       58.25      1.96 o 
  -8   5   5       17.31       19.81      2.21 o 
  -7   5   5       98.35      100.22      3.09 o 
  -6   5   5       47.38       44.98      1.37 o 
  -5   5   5       66.65       62.11      1.39 o 
  -4   5   5        8.12        6.76      0.75 o 
  -3   5   5        7.45        9.68      0.70 o 
  -2   5   5       31.56       31.11      0.73 o 
  -1   5   5       63.55       73.13      1.01 o 
   0   5   5      210.93      213.28      1.44 o 
   1   5   5      120.46      120.22      1.65 o 
   2   5   5       10.47       12.39      0.73 o 
   3   5   5       76.70       69.09      1.28 o 
   4   5   5       11.34       11.78      1.59 o 
   5   5   5       26.63       22.17      1.44 o 
   6   5   5       28.36       30.87      2.54 o 
  -8   6   5       83.78       85.67      2.04 o 
  -7   6   5      109.21      115.62      2.15 o 
  -6   6   5       50.00       49.21      1.44 o 
  -5   6   5      301.41      311.59      2.76 o 
  -4   6   5        7.09        5.80      0.75 o 
  -3   6   5      104.22      105.97      1.46 o 
  -2   6   5      451.42      403.58      4.39 o 
  -1   6   5      110.52       98.75      1.28 o 
   0   6   5        1.96        4.01      0.52 o 
   1   6   5      456.86      474.04     11.59 o 
   2   6   5        6.67        7.19      0.86 o 
   3   6   5       43.34       32.82      1.31 o 
   4   6   5       10.93       14.03      2.02 o 
   5   6   5       17.67       17.51      2.13 o 
   6   6   5       58.74       51.57      2.98 o 
  -8   7   5       11.86       12.62      1.75 o 
  -7   7   5        8.59        7.58      1.55 o 
  -6   7   5      245.24      254.33      4.23 o 
  -5   7   5       22.52       23.62      1.78 o 
  -4   7   5        7.59        8.29      1.46 o 
  -3   7   5       31.43       34.07      1.73 o 
  -2   7   5      237.51      244.75      3.55 o 
  -1   7   5      212.22      213.31      2.47 o 
   0   7   5      413.74      437.47      6.55 o 
   1   7   5       69.65       60.71      1.49 o 
   2   7   5        4.19        2.44      0.82 o 
   3   7   5      104.58       97.41      1.96 o 
   4   7   5        4.65        1.90      1.64 o 
   5   7   5       21.30       21.83      2.33 o 
   6   7   5        0.77        2.22      1.77 o 
  -8   8   5        7.37        8.82      1.63 o 
  -7   8   5       35.06       28.58      1.97 o 
  -6   8   5       95.45       99.67      2.93 o 
  -5   8   5       42.85       39.93      2.04 o 
  -4   8   5      257.52      256.38      3.94 o 
  -3   8   5      451.25      443.98      4.87 o 
  -2   8   5        5.88        3.63      0.71 o 
  -1   8   5       24.74       27.40      0.91 o 
   0   8   5      115.13      111.35      1.49 o 
   1   8   5       44.30       40.48      1.37 o 
   2   8   5        6.09        5.36      0.95 o 
   3   8   5       60.46       58.10      2.87 o 
   4   8   5        7.92        5.53      1.67 o 
   5   8   5        0.30       -1.98      1.99 o 
   6   8   5        0.27        1.16      2.22 o 
  -8   9   5        0.62        1.35      1.34 o 
  -7   9   5        0.12       -0.88      1.46 o 
  -6   9   5       85.54       90.84      2.90 o 
  -5   9   5        1.47        2.32      1.41 o 
  -4   9   5      278.37      286.47      3.08 o 
  -3   9   5       53.03       51.60      2.28 o 
  -2   9   5      391.94      401.41      3.32 o 
  -1   9   5       44.61       44.27      1.09 o 
   0   9   5      561.26      533.50      6.18 o 
   1   9   5      190.49      187.24      2.53 o 
   2   9   5       72.70       77.96      1.80 o 
   3   9   5       21.74       21.79      1.30 o 
   4   9   5        0.51       -0.61      1.07 o 
   5   9   5        1.54        2.72      1.98 o 
  -7  10   5        4.12        5.57      1.64 o 
  -6  10   5        7.61        6.77      1.21 o 
  -5  10   5        0.75        1.28      1.09 o 
  -4  10   5       26.51       27.09      1.40 o 
  -3  10   5       44.25       48.23      1.48 o 
  -2  10   5       29.72       28.75      1.06 o 
  -1  10   5      548.60      534.91      8.85 o 
   0  10   5        1.05        1.35      0.98 o 
   1  10   5        1.99        0.56      0.98 o 
   2  10   5      125.60      122.07      2.89 o 
   3  10   5        1.43        1.26      1.01 o 
   4  10   5        2.23        1.08      1.03 o 
   5  10   5        6.10        7.81      2.13 o 
  -7  11   5       12.95       13.81      1.95 o 
  -6  11   5        6.03        5.71      1.17 o 
  -5  11   5        0.01        0.52      1.05 o 
  -4  11   5       97.82       90.43      3.04 o 
  -3  11   5       20.52       20.82      2.28 o 
  -2  11   5      287.96      278.95      2.63 o 
  -1  11   5       52.43       50.17      1.25 o 
   0  11   5      158.30      161.53      5.57 o 
   1  11   5       57.34       61.56      1.80 o 
   2  11   5       75.50       85.70      1.99 o 
   3  11   5        1.53        0.83      1.02 o 
   4  11   5       34.01       33.12      1.61 o 
   5  11   5        7.99        9.67      2.13 o 
  -7  12   5       37.58       36.37      2.53 o 
  -6  12   5        0.67       -1.19      1.82 o 
  -5  12   5       66.81       70.42      2.89 o 
  -4  12   5       43.57       43.79      2.36 o 
  -3  12   5       38.92       43.25      2.26 o 
  -2  12   5       15.04       14.51      0.91 o 
  -1  12   5       37.44       38.21      2.15 o 
   0  12   5       56.78       57.55      1.73 o 
   1  12   5      173.53      168.76      2.68 o 
   2  12   5       46.14       44.34      1.79 o 
   3  12   5        0.00        0.06      1.19 o 
   4  12   5        4.73        3.35      1.25 o 
  -6  13   5        1.11        1.34      1.72 o 
  -5  13   5        2.43        3.06      1.57 o 
  -4  13   5        2.97        2.75      1.53 o 
  -3  13   5        0.04       -0.06      0.80 o 
  -2  13   5        1.64        1.41      1.11 o 
  -1  13   5       77.10       75.42      2.83 o 
   0  13   5        1.99        2.11      1.42 o 
   1  13   5       39.98       39.24      2.35 o 
   2  13   5      131.21      134.44      3.94 o 
   3  13   5       48.56       44.28      2.65 o 
   4  13   5       86.61       91.05      3.61 o 
  -5  14   5      109.87      112.21      2.54 o 
  -4  14   5        5.48        2.71      1.05 o 
  -3  14   5        3.96        4.29      0.90 o 
  -2  14   5       19.23       17.76      2.00 o 
  -1  14   5       21.58       22.83      1.99 o 
   0  14   5       24.27       23.90      2.19 o 
   1  14   5       28.96       26.02      2.36 o 
   2  14   5        6.86        4.87      1.94 o 
   3  14   5        2.42        0.95      1.78 o 
  -5  15   5        0.04       -0.98      1.06 o 
  -4  15   5       11.69       11.95      2.78 o 
  -3  15   5       40.34       45.46      1.67 o 
  -2  15   5        0.99       -1.22      1.71 o 
  -1  15   5        0.24        1.51      1.58 o 
   0  15   5        1.91        1.98      1.87 o 
   1  15   5        0.15       -0.66      1.67 o 
   2  15   5        6.15        5.12      1.92 o 
  -3  16   5       22.94       24.03      2.11 o 
  -2  16   5       10.23        6.08      1.96 o 
  -1  16   5        0.93        2.58      1.97 o 
   0  16   5       18.86       22.09      2.34 o 
   1  16   5       60.85       64.32      3.41 o 
  -9   0   6        0.94        0.10      1.86 o 
  -8   0   6        0.81        0.21      1.64 o 
  -7   0   6        4.70        4.35      1.54 o 
  -6   0   6        0.16       -0.27      1.24 o 
  -5   0   6       91.22       97.68      2.51 o 
  -4   0   6      340.20      344.63      4.12 o 
  -3   0   6      188.04      196.37      3.09 o 
  -2   0   6     2887.98     2814.83     10.65 o 
  -1   0   6      187.50      181.90      1.74 o 
   0   0   6     1218.07     1101.05      6.95 o 
   1   0   6      103.20       97.38      2.43 o 
   2   0   6     2388.17     2236.56     11.00 o 
   3   0   6      285.88      272.67      4.45 o 
   4   0   6        8.60       10.76      1.98 o 
   5   0   6      132.12      134.66      3.77 o 
   6   0   6        1.32        1.18      1.59 o 
  -9   1   6       17.54       15.01      1.44 o 
  -8   1   6       20.46       18.87      1.43 o 
  -7   1   6        5.56        4.55      1.09 o 
  -6   1   6        0.00       -0.13      0.94 o 
  -5   1   6        1.30        0.28      0.83 o 
  -4   1   6      691.69      722.47      4.16 o 
  -3   1   6      166.72      169.21      1.50 o 
  -2   1   6       12.57       10.93      0.85 o 
  -1   1   6        0.09        0.52      0.46 o 
   0   1   6      373.07      342.16      2.13 o 
   1   1   6      153.00      149.30      2.02 o 
   2   1   6       51.00       54.37      1.59 o 
   3   1   6       19.20       20.47      1.37 o 
   4   1   6       46.89       49.17      1.74 o 
   5   1   6       38.94       36.56      1.73 o 
   6   1   6        6.91        6.03      1.52 o 
  -9   2   6        1.56       -0.04      1.84 o 
  -8   2   6        0.68        0.18      1.02 o 
  -7   2   6       17.20       16.55      1.17 o 
  -6   2   6      284.44      287.40      2.99 o 
  -5   2   6        1.33        1.07      0.89 o 
  -4   2   6      416.30      398.87      4.21 o 
  -3   2   6      193.09      192.94      1.66 o 
  -2   2   6      309.91      291.23      4.13 o 
  -1   2   6      183.01      209.18      1.86 o 
   0   2   6     1279.51     1204.29     14.12 o 
   1   2   6       92.95       87.61      1.61 o 
   2   2   6      186.18      172.78      2.35 o 
   3   2   6      241.46      256.79      4.98 o 
   4   2   6      154.40      163.66      2.68 o 
   5   2   6       11.08       11.03      1.44 o 
   6   2   6        0.04       -0.24      1.34 o 
  -9   3   6       14.57       12.83      2.04 o 
  -8   3   6       13.65       11.58      1.27 o 
  -7   3   6       28.22       28.80      1.36 o 
  -6   3   6       29.47       28.84      1.50 o 
  -5   3   6       67.21       61.24      1.50 o 
  -4   3   6       39.50       36.84      1.28 o 
  -3   3   6       48.28       33.58      0.87 o 
  -2   3   6      675.94      676.00      6.96 o 
  -1   3   6      900.38      913.33      4.13 o 
   0   3   6       80.97       69.33      1.13 o 
   1   3   6       56.42       48.49      1.01 o 
   2   3   6        0.01       -0.04      0.89 o 
   3   3   6      109.68      111.07      2.15 o 
   4   3   6       51.01       52.69      1.77 o 
   5   3   6      149.12      147.67      2.79 o 
   6   3   6        9.53        9.27      2.59 o 
  -9   4   6        5.91        4.71      1.19 o 
  -8   4   6       59.97       61.65      3.92 o 
  -7   4   6       27.71       24.06      1.33 o 
  -6   4   6       53.89       51.49      1.54 o 
  -5   4   6       79.24       79.11      2.14 o 
  -4   4   6      653.35      660.57      7.25 o 
  -3   4   6        6.22        5.29      0.81 o 
  -2   4   6        0.11        0.33      0.54 o 
  -1   4   6        1.52        2.21      0.53 o 
   0   4   6        7.07        7.76      0.76 o 
   1   4   6      217.87      236.18      3.01 o 
   2   4   6       18.97       15.58      0.99 o 
   3   4   6       30.88       27.90      1.33 o 
   4   4   6        0.04        0.73      1.12 o 
   5   4   6        8.51        9.28      1.38 o 
   6   4   6        4.75        4.44      1.48 o 
  -8   5   6        7.18        8.01      1.18 o 
  -7   5   6        2.31        1.98      1.11 o 
  -6   5   6      108.38      105.56      1.95 o 
  -5   5   6        0.11        0.56      0.81 o 
  -4   5   6       81.54       89.72      1.60 o 
  -3   5   6      579.63      589.37      3.56 o 
  -2   5   6       45.49       57.70      1.27 o 
  -1   5   6      201.48      161.59      1.90 o 
   0   5   6       47.67       57.04      1.16 o 
   1   5   6      256.03      251.87      2.60 o 
   2   5   6        4.43        3.66      0.93 o 
   3   5   6      391.74      377.35      5.42 o 
   4   5   6        0.60        1.93      1.87 o 
   5   5   6       22.57       23.15      2.29 o 
   6   5   6        0.95        0.63      2.27 o 
  -8   6   6       45.61       45.81      2.77 o 
  -7   6   6        0.10       -0.28      1.83 o 
  -6   6   6       59.19       61.64      2.66 o 
  -5   6   6      253.90      248.87      4.15 o 
  -4   6   6      177.15      167.23      3.32 o 
  -3   6   6        1.11        1.67      1.21 o 
  -2   6   6      240.81      235.89      3.69 o 
  -1   6   6        9.28        7.72      1.32 o 
   0   6   6      108.17      101.27      1.83 o 
   1   6   6      131.33      127.09      2.05 o 
   2   6   6      159.56      155.22      2.31 o 
   3   6   6        0.64        0.75      1.60 o 
   4   6   6       48.34       48.29      2.52 o 
   5   6   6        0.36        1.21      2.19 o 
  -8   7   6       19.29       21.27      2.30 o 
  -7   7   6       22.62       24.17      2.18 o 
  -6   7   6       79.09       83.31      2.91 o 
  -5   7   6       12.80       11.09      1.64 o 
  -4   7   6        5.98        5.49      1.66 o 
  -3   7   6       12.00        9.34      1.53 o 
  -2   7   6      121.41      115.99      2.82 o 
  -1   7   6      300.96      308.89      2.83 o 
   0   7   6      173.09      161.78      2.33 o 
   1   7   6      176.84      179.51      2.45 o 
   2   7   6       49.25       41.10      1.47 o 
   3   7   6        2.31        2.97      1.73 o 
   4   7   6        0.29       -0.48      1.85 o 
   5   7   6       37.78       39.01      2.53 o 
  -8   8   6       24.85       24.43      2.31 o 
  -7   8   6        0.19       -0.66      1.74 o 
  -6   8   6       65.71       72.59      2.76 o 
  -5   8   6       12.11       11.74      1.69 o 
  -4   8   6        1.60        0.65      1.52 o 
  -3   8   6      802.29      783.36      6.92 o 
  -2   8   6       72.95       71.78      2.03 o 
  -1   8   6       33.93       28.61      0.96 o 
   0   8   6       30.49       25.53      1.25 o 
   1   8   6        0.57       -0.12      1.08 o 
   2   8   6       31.48       34.98      1.48 o 
   3   8   6       12.34       12.01      1.21 o 
   4   8   6       37.09       28.74      2.41 o 
   5   8   6        2.54        0.51      2.03 o 
  -8   9   6        5.54        5.08      1.98 o 
  -7   9   6        8.89        6.59      2.02 o 
  -6   9   6       12.58       15.93      1.79 o 
  -5   9   6       94.59       97.18      3.05 o 
  -4   9   6        5.33        5.36      1.55 o 
  -3   9   6       14.66       15.82      1.80 o 
  -2   9   6      141.56      131.31      2.12 o 
  -1   9   6      193.38      183.68      2.00 o 
   0   9   6      193.79      190.71      4.13 o 
   1   9   6        0.18        0.19      1.04 o 
   2   9   6      104.83       97.59      2.10 o 
   3   9   6        0.21       -0.08      1.06 o 
   4   9   6       77.52       64.70      2.93 o 
   5   9   6        1.26       -0.32      2.21 o 
  -7  10   6        4.79        2.60      1.31 o 
  -6  10   6       86.97       88.26      2.60 o 
  -5  10   6       27.10       25.64      1.41 o 
  -4  10   6      163.12      161.56      5.20 o 
  -3  10   6       18.83       17.08      1.89 o 
  -2  10   6       35.68       32.40      1.46 o 
  -1  10   6      150.37      159.42      3.59 o 
   0  10   6        0.48        0.17      1.10 o 
   1  10   6        1.10        2.26      1.06 o 
   2  10   6       81.53       73.57      4.05 o 
   3  10   6        8.39        9.56      1.99 o 
   4  10   6       10.36       10.26      1.84 o 
  -7  11   6        2.75        3.56      1.25 o 
  -6  11   6        0.05        0.54      1.15 o 
  -5  11   6       15.18       13.63      1.29 o 
  -4  11   6       17.02       18.72      1.33 o 
  -3  11   6        0.45        0.91      1.01 o 
  -2  11   6       10.12        8.12      0.86 o 
  -1  11   6       80.94       90.40      1.60 o 
   0  11   6      251.50      248.43      4.00 o 
   1  11   6      142.59      152.07      2.66 o 
   2  11   6      146.30      139.36      6.25 o 
   3  11   6        0.00        0.75      1.08 o 
   4  11   6       99.19      109.51      3.62 o 
  -6  12   6        4.36        4.42      1.80 o 
  -5  12   6       22.88       23.45      1.97 o 
  -4  12   6       21.36       23.07      1.43 o 
  -3  12   6        5.54        5.71      1.47 o 
  -2  12   6      109.04      106.01      1.78 o 
  -1  12   6       40.95       40.62      1.46 o 
   0  12   6       79.45       76.76      2.08 o 
   1  12   6       10.96       11.60      1.32 o 
   2  12   6        9.18       10.94      1.45 o 
   3  12   6        2.97        6.06      1.47 o 
  -6  13   6        0.45        0.61      1.57 o 
  -5  13   6        6.48        3.74      1.86 o 
  -4  13   6        0.01       -1.28      1.77 o 
  -3  13   6       89.76       98.50      3.15 o 
  -2  13   6        3.98        5.30      1.09 o 
  -1  13   6       32.25       30.66      2.37 o 
   0  13   6        5.03        4.36      1.75 o 
   1  13   6        0.55       -0.25      1.82 o 
   2  13   6      140.35      145.27      4.24 o 
   3  13   6      109.15      141.05      4.25 o 
  -5  14   6        0.19        0.55      1.84 o 
  -4  14   6        1.35        1.17      1.01 o 
  -3  14   6        5.16        6.77      1.57 o 
  -2  14   6       13.61       13.93      2.02 o 
  -1  14   6        0.69        0.88      1.87 o 
   0  14   6      127.66      122.69      3.79 o 
   1  14   6       42.38       49.97      2.88 o 
   2  14   6        0.24       -0.21      1.83 o 
  -4  15   6        0.22       -1.14      1.14 o 
  -3  15   6       31.04       29.72      2.17 o 
  -2  15   6       54.12       59.99      2.90 o 
  -1  15   6       68.44       74.13      3.36 o 
   0  15   6        8.49       10.96      2.33 o 
   1  15   6       75.47       82.40      3.32 o 
  -2  16   6       11.08       16.02      2.12 o 
  -1  16   6        3.60        2.99      1.99 o 
  -9   1   7       11.04        9.43      1.42 o 
  -8   1   7        0.58        1.45      1.09 o 
  -7   1   7        1.39        1.94      1.58 o 
  -6   1   7      137.90      137.30      2.28 o 
  -5   1   7       87.41       89.81      1.87 o 
  -4   1   7      577.42      550.89      6.34 o 
  -3   1   7       95.73      101.72      1.81 o 
  -2   1   7     1145.84     1080.21      5.17 o 
  -1   1   7      425.53      408.39      3.71 o 
   0   1   7      321.72      327.90      5.68 o 
   1   1   7      362.57      337.42      3.24 o 
   2   1   7       28.42       29.29      4.96 o 
   3   1   7      364.47      339.13      3.64 o 
   4   1   7       63.55       61.07      2.06 o 
   5   1   7       31.88       32.57      1.83 o 
  -9   2   7       22.87       23.04      2.36 o 
  -8   2   7        7.33        7.62      1.18 o 
  -7   2   7       73.86       77.08      2.44 o 
  -6   2   7      191.09      180.40      3.38 o 
  -5   2   7       69.12       68.29      1.68 o 
  -4   2   7       47.64       42.91      1.79 o 
  -3   2   7      369.37      379.98      4.75 o 
  -2   2   7       75.19       66.83      1.54 o 
  -1   2   7      357.78      339.93      5.44 o 
   0   2   7      733.28      726.75      4.42 o 
   1   2   7      393.53      358.33      3.90 o 
   2   2   7       44.37       42.29      1.59 o 
   3   2   7       23.82       22.53      1.49 o 
   4   2   7        7.36        6.54      1.35 o 
   5   2   7        7.08        7.75      1.37 o 
  -8   3   7       22.03       19.80      1.42 o 
  -7   3   7       20.43       18.85      2.46 o 
  -6   3   7       58.95       61.66      1.73 o 
  -5   3   7       13.83       15.96      1.15 o 
  -4   3   7        5.80        3.85      0.88 o 
  -3   3   7      399.61      379.54      4.36 o 
  -2   3   7       19.45       16.94      1.03 o 
  -1   3   7       27.33       24.08      1.10 o 
   0   3   7       11.73       12.22      1.16 o 
   1   3   7      396.89      361.81      3.31 o 
   2   3   7      322.93      329.09      5.17 o 
   3   3   7       87.28       89.13      2.13 o 
   4   3   7       15.83       15.99      1.41 o 
   5   3   7       51.14       50.45      2.03 o 
  -8   4   7       13.22       14.74      1.39 o 
  -7   4   7      288.32      299.26      3.69 o 
  -6   4   7        8.11       10.57      1.16 o 
  -5   4   7      583.99      594.69      5.65 o 
  -4   4   7       55.86       51.70      1.47 o 
  -3   4   7      495.73      472.64      5.09 o 
  -2   4   7      432.38      407.58     13.69 o 
  -1   4   7      723.84      707.13      4.21 o 
   0   4   7       10.17        8.27      0.99 o 
   1   4   7      735.01      711.95      7.55 o 
   2   4   7        6.33        6.24      1.13 o 
   3   4   7      128.34      131.06      5.01 o 
   4   4   7      104.02      101.22      3.41 o 
   5   4   7        2.46        0.65      2.16 o 
  -8   5   7       34.63       32.15      1.49 o 
  -7   5   7        8.24        8.00      1.49 o 
  -6   5   7       52.36       49.73      1.54 o 
  -5   5   7        3.96        4.10      1.09 o 
  -4   5   7      705.13      702.46      4.31 o 
  -3   5   7        7.43        6.04      1.66 o 
  -2   5   7      240.26      230.29      3.92 o 
  -1   5   7      175.28      177.38      3.58 o 
   0   5   7        7.43        5.65      1.56 o 
   1   5   7       60.62       61.91      1.65 o 
   2   5   7       29.59       24.91      2.17 o 
   3   5   7        5.97        5.20      1.96 o 
   4   5   7       11.01       13.34      2.02 o 
   5   5   7        0.60       -0.12      2.16 o 
  -8   6   7       15.18       16.27      2.20 o 
  -7   6   7       74.82       75.96      3.09 o 
  -6   6   7       16.52       18.14      2.10 o 
  -5   6   7      667.16      668.48      6.93 o 
  -4   6   7        0.73        1.34      1.60 o 
  -3   6   7      298.61      299.59      4.58 o 
  -2   6   7       52.24       50.44      2.30 o 
  -1   6   7      988.40     1039.61      8.20 o 
   0   6   7        0.08       -0.04      0.92 o 
   1   6   7      105.56      131.64      2.25 o 
   2   6   7        1.79        2.32      1.74 o 
   3   6   7        2.62        2.58      1.70 o 
   4   6   7        4.41        2.52      2.08 o 
   5   6   7       33.57       35.46      2.58 o 
  -8   7   7       22.60       20.34      2.34 o 
  -7   7   7       40.07       34.59      2.45 o 
  -6   7   7       71.01       73.26      2.93 o 
  -5   7   7       63.82       67.57      2.74 o 
  -4   7   7      214.86      217.24      4.14 o 
  -3   7   7       26.20       22.29      2.00 o 
  -2   7   7      464.85      442.78      5.56 o 
  -1   7   7       29.27       35.17      2.23 o 
   0   7   7      304.54      284.52      3.18 o 
   1   7   7      282.45      270.41      4.47 o 
   2   7   7       59.76       65.88      1.81 o 
   3   7   7        3.95        6.32      1.95 o 
   4   7   7       32.53       31.63      2.61 o 
  -7   8   7        8.74        7.94      2.04 o 
  -6   8   7        0.02       -0.24      1.79 o 
  -5   8   7        1.06        0.28      1.76 o 
  -4   8   7        0.19        0.31      1.75 o 
  -3   8   7      537.19      568.33      6.39 o 
  -2   8   7       13.60       15.45      2.25 o 
  -1   8   7        6.34        4.64      1.70 o 
   0   8   7       30.36       24.34      1.37 o 
   1   8   7        6.85        7.88      1.14 o 
   2   8   7       14.52       16.21      1.30 o 
   3   8   7       28.71       34.32      2.52 o 
   4   8   7        0.22        0.52      2.04 o 
  -7   9   7       11.77       15.24      2.34 o 
  -6   9   7        5.15        4.89      1.65 o 
  -5   9   7       17.29       13.86      1.83 o 
  -4   9   7       80.21       84.05      2.93 o 
  -3   9   7        2.71        3.43      1.08 o 
  -2   9   7      341.22      352.88      3.44 o 
  -1   9   7      338.66      341.53      3.60 o 
   0   9   7       43.89       47.40      1.66 o 
   1   9   7        9.04        5.92      1.12 o 
   2   9   7      189.39      196.34      4.99 o 
   3   9   7       57.48       60.76      3.04 o 
   4   9   7       62.93       65.48      3.16 o 
  -7  10   7       16.45       16.18      2.09 o 
  -6  10   7        0.05        1.05      1.88 o 
  -5  10   7        0.03       -0.48      1.50 o 
  -4  10   7       16.83       15.85      1.27 o 
  -3  10   7      127.88      123.60      2.29 o 
  -2  10   7       64.81       63.08      1.77 o 
  -1  10   7        0.45        1.04      1.09 o 
   0  10   7        9.52        8.09      1.24 o 
   1  10   7        8.71        8.75      1.30 o 
   2  10   7        1.51        4.32      1.26 o 
   3  10   7       10.46        8.48      1.93 o 
  -6  11   7       84.41       85.07      2.27 o 
  -5  11   7       59.56       59.04      2.00 o 
  -4  11   7       17.80       20.38      1.37 o 
  -3  11   7       13.22       14.53      1.29 o 
  -2  11   7        2.50        0.76      1.01 o 
  -1  11   7       25.89       27.64      1.59 o 
   0  11   7      214.23      225.28      8.44 o 
   1  11   7       60.76       62.51      2.06 o 
   2  11   7        6.85       11.29      1.44 o 
   3  11   7       10.11        7.80      1.37 o 
  -6  12   7        9.63       10.17      1.37 o 
  -5  12   7        4.09        2.20      1.16 o 
  -4  12   7       74.43       77.79      3.42 o 
  -3  12   7        1.54        0.67      1.12 o 
  -2  12   7       16.08       13.98      1.91 o 
  -1  12   7       68.46       68.27      2.51 o 
   0  12   7        8.94        6.29      1.82 o 
   1  12   7      130.92      133.73      2.71 o 
   2  12   7        9.62        7.06      1.45 o 
  -5  13   7       10.08        9.34      1.97 o 
  -4  13   7       44.03       45.76      2.64 o 
  -3  13   7       11.28        7.72      1.72 o 
  -2  13   7       32.12       38.65      2.58 o 
  -1  13   7       45.52       47.29      2.68 o 
   0  13   7       32.82       26.64      1.77 o 
   1  13   7        8.65        8.69      1.53 o 
   2  13   7        1.42        2.55      1.50 o 
  -4  14   7       10.83       10.21      1.87 o 
  -3  14   7       16.20       12.74      1.82 o 
  -2  14   7      107.90      115.38      2.56 o 
  -1  14   7       16.44       15.58      2.01 o 
   0  14   7       24.36       21.12      2.29 o 
   1  14   7       23.76       27.00      2.28 o 
  -2  15   7       11.24        9.47      1.88 o 
  -1  15   7       39.90       38.35      2.70 o 
  -8   0   8      479.23      499.31      6.63 o 
  -7   0   8       14.36       14.87      2.04 o 
  -6   0   8       49.03       46.09      2.27 o 
  -5   0   8        8.85       10.95      1.76 o 
  -4   0   8      402.16      387.18      4.97 o 
  -3   0   8      394.97      382.96      4.90 o 
  -2   0   8      113.93      111.86      2.87 o 
  -1   0   8      907.21      900.83      7.40 o 
   0   0   8      371.40      342.18      4.75 o 
   1   0   8       75.99       75.06      2.64 o 
   2   0   8       85.59       76.48      2.82 o 
   3   0   8       21.17       19.12      2.20 o 
   4   0   8        2.09        0.31      1.64 o 
  -8   1   8       37.59       45.30      1.86 o 
  -7   1   8       22.43       24.92      1.54 o 
  -6   1   8       76.88       79.60      2.02 o 
  -5   1   8       43.86       41.76      1.54 o 
  -4   1   8       26.80       23.18      1.24 o 
  -3   1   8      112.45      108.29      2.06 o 
  -2   1   8      743.70      750.85     14.09 o 
  -1   1   8       33.03       35.55      1.84 o 
   0   1   8        0.63        0.60      1.00 o 
   1   1   8       47.64       50.90      1.67 o 
   2   1   8       35.11       36.53      1.65 o 
   3   1   8       82.35       80.04      3.10 o 
   4   1   8       17.54       16.42      1.53 o 
  -8   2   8       48.90       52.30      1.89 o 
  -7   2   8        8.43       10.44      1.28 o 
  -6   2   8      398.30      393.05      6.68 o 
  -5   2   8      181.66      174.90      2.57 o 
  -4   2   8        2.44        3.71      1.03 o 
  -3   2   8      125.68      133.47      5.15 o 
  -2   2   8       20.61       15.84      1.11 o 
  -1   2   8        2.68        1.54      0.93 o 
   0   2   8      470.53      467.38      3.89 o 
   1   2   8      230.99      235.22     17.01 o 
   2   2   8      121.85      109.40      2.29 o 
   3   2   8        0.14        0.29      1.26 o 
   4   2   8        0.06       -0.07      1.12 o 
  -8   3   8       19.18       24.35      1.54 o 
  -7   3   8        0.10        1.62      1.13 o 
  -6   3   8      408.32      412.53      3.89 o 
  -5   3   8      107.97      106.13      2.13 o 
  -4   3   8      944.69      931.97      5.34 o 
  -3   3   8       20.12       21.55      2.77 o 
  -2   3   8       97.18       89.24      4.82 o 
  -1   3   8       62.35       54.41      1.54 o 
   0   3   8      358.95      328.47      3.31 o 
   1   3   8        2.45        2.46      1.05 o 
   2   3   8      165.61      154.86      3.39 o 
   3   3   8       16.68       14.46      1.35 o 
   4   3   8       29.36       30.97      1.76 o 
  -8   4   8        0.04        0.61      1.10 o 
  -7   4   8       80.88       83.21      2.07 o 
  -6   4   8        1.71        2.47      1.11 o 
  -5   4   8       32.67       35.56      2.23 o 
  -4   4   8      143.75      133.81      2.23 o 
  -3   4   8        0.09        0.15      0.91 o 
  -2   4   8      249.37      241.25      6.03 o 
  -1   4   8        4.53        6.36      1.07 o 
   0   4   8        0.20        0.61      1.71 o 
   1   4   8       71.83       64.78      2.80 o 
   2   4   8       20.92       25.13      2.12 o 
   3   4   8        9.51        9.77      2.09 o 
   4   4   8        0.06       -0.75      2.20 o 
  -8   5   8       14.84       16.07      2.41 o 
  -7   5   8       12.90       15.14      2.34 o 
  -6   5   8      184.68      183.88      4.17 o 
  -5   5   8       41.44       42.27      2.61 o 
  -4   5   8       70.07       63.72      2.62 o 
  -3   5   8      258.63      251.74      4.42 o 
  -2   5   8      391.53      352.81      5.11 o 
  -1   5   8      129.97      114.66      3.33 o 
   0   5   8      478.84      443.14      5.90 o 
   1   5   8       21.29       23.23      2.24 o 
   2   5   8      105.68       99.06      3.28 o 
   3   5   8        9.72        6.16      2.22 o 
   4   5   8       35.12       32.07      2.92 o 
  -8   6   8       11.40       10.24      2.04 o 
  -7   6   8      138.13      141.76      3.84 o 
  -6   6   8        1.55        1.99      2.00 o 
  -5   6   8        5.16        3.13      1.93 o 
  -4   6   8       70.75       69.25      2.67 o 
  -3   6   8      234.58      222.02      4.30 o 
  -2   6   8        5.45        6.34      1.91 o 
  -1   6   8      229.06      228.24      4.40 o 
   0   6   8       12.79       14.84      1.94 o 
   1   6   8        4.44        4.77      1.80 o 
   2   6   8        6.93        5.26      1.72 o 
   3   6   8       10.54       12.93      2.25 o 
   4   6   8        6.91       10.01      2.46 o 
  -7   7   8        2.61        3.38      1.70 o 
  -6   7   8       30.62       26.99      2.51 o 
  -5   7   8       94.68       99.19      3.38 o 
  -4   7   8      109.46      104.77      3.28 o 
  -3   7   8      100.09      104.01      3.32 o 
  -2   7   8      114.19      107.26      3.25 o 
  -1   7   8       18.45       17.47      1.82 o 
   0   7   8      180.94      185.64      4.17 o 
   1   7   8        1.09        0.65      1.09 o 
   2   7   8       98.37       95.43      3.30 o 
   3   7   8       12.12        8.44      2.02 o 
  -7   8   8        6.13        7.25      1.80 o 
  -6   8   8        6.53        4.63      2.07 o 
  -5   8   8      153.35      158.70      4.01 o 
  -4   8   8       23.53       22.00      2.37 o 
  -3   8   8      445.87      453.49      6.07 o 
  -2   8   8       61.79       64.95      2.79 o 
  -1   8   8      118.24      118.94      3.40 o 
   0   8   8       27.63       28.27      2.21 o 
   1   8   8       11.47       13.87      1.38 o 
   2   8   8       30.08       41.88      2.79 o 
   3   8   8       12.71       15.31      2.35 o 
  -7   9   8        1.99        2.08      2.15 o 
  -6   9   8        6.37        6.16      1.82 o 
  -5   9   8       59.39       54.08      2.75 o 
  -4   9   8       10.87        9.92      1.92 o 
  -3   9   8        0.42        0.97      1.06 o 
  -2   9   8       56.08       60.86      2.77 o 
  -1   9   8       48.32       35.85      2.33 o 
   0   9   8       14.18       15.37      1.42 o 
   1   9   8        0.08       -0.85      1.08 o 
   2   9   8       64.65       71.75      3.19 o 
   3   9   8        0.33        3.35      2.24 o 
  -6  10   8        1.46       -0.01      2.10 o 
  -5  10   8       69.06       75.04      2.18 o 
  -4  10   8       28.68       30.29      1.61 o 
  -3  10   8       15.80       18.38      1.64 o 
  -2  10   8       99.69      102.49      3.28 o 
  -1  10   8       54.19       60.90      2.86 o 
   0  10   8       63.08       71.92      2.18 o 
   1  10   8       80.73       88.12      2.36 o 
   2  10   8       20.13       27.33      2.78 o 
  -6  11   8        6.81        6.73      1.43 o 
  -5  11   8       41.40       45.54      1.87 o 
  -4  11   8       15.13       17.67      1.41 o 
  -3  11   8        1.74        0.26      1.09 o 
  -2  11   8        2.19        2.41      1.72 o 
  -1  11   8       26.57       27.65      2.25 o 
   0  11   8        1.62        0.04      1.27 o 
   1  11   8        3.66        4.08      1.33 o 
   2  11   8        0.74        0.77      1.17 o 
  -5  12   8        2.84        1.55      1.45 o 
  -4  12   8       25.36       27.15      1.76 o 
  -3  12   8        1.46        2.80      1.19 o 
  -2  12   8        2.21        2.03      1.95 o 
  -1  12   8       20.68       23.82      1.69 o 
   0  12   8       18.21       19.39      1.55 o 
   1  12   8       29.48       33.54      1.76 o 
  -4  13   8        0.22       -0.09      1.20 o 
  -3  13   8       69.84       76.82      2.24 o 
  -2  13   8        4.95        4.51      1.95 o 
  -1  13   8       10.79       11.39      1.39 o 
   0  13   8        7.33       11.50      2.74 o 
  -8   1   9       67.19       67.90      2.11 o 
  -7   1   9      109.13      106.21      3.65 o 
  -6   1   9       17.63       16.27      1.59 o 
  -5   1   9      149.78      148.44      2.59 o 
  -4   1   9       88.60       87.11      1.98 o 
  -3   1   9      316.52      301.77      3.33 o 
  -2   1   9       48.31       43.81      1.90 o 
  -1   1   9      137.59      120.17      2.24 o 
   0   1   9       42.09       40.64      1.56 o 
   1   1   9       79.13       77.68      2.00 o 
   2   1   9       42.81       50.20      1.89 o 
   3   1   9       14.51       13.31      1.38 o 
  -8   2   9        2.69        2.91      1.34 o 
  -7   2   9        4.39        5.25      1.35 o 
  -6   2   9       18.54       19.87      1.42 o 
  -5   2   9       10.05        9.19      1.21 o 
  -4   2   9      193.28      203.08      2.81 o 
  -3   2   9       40.41       40.88      1.50 o 
  -2   2   9       67.35       55.99      1.66 o 
  -1   2   9        9.32       13.33      1.22 o 
   0   2   9        1.37        1.44      1.04 o 
   1   2   9       24.24       31.50      1.54 o 
   2   2   9        6.01        6.72      1.32 o 
   3   2   9       34.17       39.60      1.90 o 
  -8   3   9        0.90        0.89      1.28 o 
  -7   3   9       12.35       13.01      1.90 o 
  -6   3   9       41.79       38.10      3.03 o 
  -5   3   9       40.96       39.32      1.58 o 
  -4   3   9       19.90       23.86      1.69 o 
  -3   3   9       11.48       13.05      1.18 o 
  -2   3   9       32.35       41.65      1.56 o 
  -1   3   9      438.30      430.92      3.93 o 
   0   3   9       28.61       22.90      1.42 o 
   1   3   9       38.91       38.08      1.61 o 
   2   3   9        0.26        0.26      1.59 o 
   3   3   9        1.20        2.09      1.65 o 
  -7   4   9        0.15        0.12      1.65 o 
  -6   4   9       29.63       31.68      2.45 o 
  -5   4   9       42.92       39.13      2.38 o 
  -4   4   9        5.30        4.04      1.80 o 
  -3   4   9      199.52      206.71      4.27 o 
  -2   4   9      347.65      349.63      5.34 o 
  -1   4   9        1.03        0.67      1.73 o 
   0   4   9       10.92       17.22      2.09 o 
   1   4   9        2.58        1.16      1.85 o 
   2   4   9       18.57       32.51      2.68 o 
   3   4   9       51.80       51.92      3.13 o 
  -7   5   9        7.85        8.43      2.22 o 
  -6   5   9       55.88       55.89      2.96 o 
  -5   5   9       30.36       26.41      2.33 o 
  -4   5   9        0.04        1.16      1.86 o 
  -3   5   9       61.73       55.28      2.66 o 
  -2   5   9       41.37       38.32      2.43 o 
  -1   5   9       16.77       14.20      1.79 o 
   0   5   9       24.77       25.46      2.16 o 
   1   5   9       64.15       53.46      2.88 o 
   2   5   9       21.85       27.16      2.63 o 
   3   5   9       42.67       35.95      3.03 o 
  -7   6   9       15.75       16.01      2.47 o 
  -6   6   9        6.21        3.60      1.82 o 
  -5   6   9       48.32       50.95      2.83 o 
  -4   6   9      316.51      332.12      5.46 o 
  -3   6   9       10.90        7.21      2.02 o 
  -2   6   9        4.10        6.02      1.85 o 
  -1   6   9       56.28       56.76      2.81 o 
   0   6   9       43.97       59.37      2.86 o 
   1   6   9       15.31       15.06      2.05 o 
   2   6   9      129.84      134.59      4.19 o 
   3   6   9        1.90       10.32      2.55 o 
  -7   7   9        1.24        1.36      2.18 o 
  -6   7   9       26.15       25.79      2.31 o 
  -5   7   9       44.40       46.31      2.85 o 
  -4   7   9        0.89        2.29      1.88 o 
  -3   7   9        2.81        0.92      1.66 o 
  -2   7   9       49.32       37.40      2.59 o 
  -1   7   9        3.08        1.33      1.72 o 
   0   7   9      128.56      131.29      3.90 o 
   1   7   9       19.03       20.20      2.18 o 
   2   7   9        7.86        7.95      2.33 o 
  -6   8   9        8.33        7.44      2.09 o 
  -5   8   9       27.32       27.30      2.49 o 
  -4   8   9        0.37        0.23      1.80 o 
  -3   8   9      114.57      107.54      3.62 o 
  -2   8   9       41.80       43.44      2.52 o 
  -1   8   9        2.91        3.86      1.69 o 
   0   8   9       74.05       75.37      3.32 o 
   1   8   9       17.24       14.42      2.17 o 
   2   8   9        2.15        4.36      2.31 o 
  -6   9   9       12.15       11.29      2.42 o 
  -5   9   9       13.90       12.59      2.19 o 
  -4   9   9        7.82       10.32      2.13 o 
  -3   9   9       35.66       39.12      2.67 o 
  -2   9   9        2.97        1.92      1.74 o 
  -1   9   9      157.37      159.73      4.09 o 
   0   9   9        2.46        2.01      1.95 o 
   1   9   9       15.29       15.58      2.41 o 
  -5  10   9       68.86       70.52      2.24 o 
  -4  10   9       19.96       22.25      1.64 o 
  -3  10   9        5.54        5.25      1.96 o 
  -2  10   9        0.25       -1.13      1.81 o 
  -1  10   9        4.36        3.15      1.84 o 
   0  10   9        1.26        1.12      1.79 o 
   1  10   9        4.02        3.02      1.44 o 
  -4  11   9        0.18        2.16      1.35 o 
  -3  11   9       51.08       51.68      2.91 o 
  -2  11   9        0.02        0.54      1.82 o 
  -1  11   9       45.96       50.67      2.95 o 
   0  11   9        5.76        8.43      2.29 o 
  -3  12   9       26.78       23.93      2.72 o 
  -2  12   9       22.28       19.49      2.64 o 
  -1  12   9       34.50       39.18      2.64 o 
  -7   0  10       98.51      114.42      3.72 o 
  -6   0  10       50.65       51.45      2.61 o 
  -5   0  10       54.88       58.81      2.87 o 
  -4   0  10        4.56        2.67      1.66 o 
  -3   0  10        4.37        6.36      1.66 o 
  -2   0  10       10.41        7.75      1.74 o 
  -1   0  10      272.98      283.98      4.89 o 
   0   0  10       10.22        7.60      1.72 o 
   1   0  10      315.63      335.85      5.62 o 
   2   0  10        0.11        2.87      2.00 o 
  -7   1  10       11.60       12.98      2.17 o 
  -6   1  10       31.94       31.04      1.66 o 
  -5   1  10      120.79      119.78      2.80 o 
  -4   1  10       28.22       30.92      2.48 o 
  -3   1  10        8.39        6.73      1.26 o 
  -2   1  10       19.99       17.51      1.34 o 
  -1   1  10       50.99       50.66      1.81 o 
   0   1  10       89.51       96.16      2.36 o 
   1   1  10       16.76       14.95      1.46 o 
   2   1  10        0.15        1.24      1.43 o 
  -7   2  10        2.37        2.53      1.34 o 
  -6   2  10       37.10       35.93      1.64 o 
  -5   2  10       55.41       62.25      3.42 o 
  -4   2  10        4.94        4.47      1.21 o 
  -3   2  10      157.16      166.04      5.97 o 
  -2   2  10       73.51       78.52      2.08 o 
  -1   2  10       22.70       30.28      1.53 o 
   0   2  10        8.31        9.05      1.87 o 
   1   2  10      106.71      116.46      4.11 o 
   2   2  10        0.06        0.30      1.32 o 
  -7   3  10       10.78       11.85      1.41 o 
  -6   3  10        2.05        1.61      1.58 o 
  -5   3  10        1.88        0.92      1.09 o 
  -4   3  10      210.70      214.07      3.05 o 
  -3   3  10       37.14       32.48      2.48 o 
  -2   3  10      162.99      150.94      3.84 o 
  -1   3  10        0.52       -0.05      1.49 o 
   0   3  10       46.51       52.11      2.84 o 
   1   3  10       24.18       26.76      2.51 o 
   2   3  10      100.68      106.07      3.98 o 
  -7   4  10        2.11        1.92      1.75 o 
  -6   4  10        4.57        3.64      1.93 o 
  -5   4  10        2.54        2.39      1.96 o 
  -4   4  10       24.89       24.30      2.21 o 
  -3   4  10        0.01       -0.33      1.90 o 
  -2   4  10        3.25        2.53      1.61 o 
  -1   4  10       48.92       51.31      2.63 o 
   0   4  10      115.87      111.96      3.59 o 
   1   4  10       10.90        9.70      2.36 o 
   2   4  10       20.27       20.11      2.40 o 
  -6   5  10       82.51       92.76      3.68 o 
  -5   5  10       12.29       12.40      1.99 o 
  -4   5  10      100.93      105.33      3.52 o 
  -3   5  10        2.33        3.33      1.96 o 
  -2   5  10      394.99      407.26      6.19 o 
  -1   5  10       13.77       13.35      2.35 o 
   0   5  10      170.10      177.28      4.67 o 
   1   5  10       34.43       38.07      2.71 o 
  -6   6  10        9.30        9.02      2.32 o 
  -5   6  10       24.70       26.31      2.29 o 
  -4   6  10        0.11        2.33      2.00 o 
  -3   6  10        2.15       -0.80      2.06 o 
  -2   6  10       67.00       62.24      3.14 o 
  -1   6  10      124.92      126.93      3.80 o 
   0   6  10       18.17       17.77      2.13 o 
   1   6  10       21.33       14.09      2.32 o 
  -6   7  10       69.10       72.40      3.52 o 
  -5   7  10        7.92        8.84      2.23 o 
  -4   7  10       74.73       80.12      3.20 o 
  -3   7  10       73.80       76.34      3.20 o 
  -2   7  10       62.99       62.08      2.97 o 
  -1   7  10       26.70       37.20      2.80 o 
   0   7  10       53.05       56.90      3.16 o 
   1   7  10       42.00       45.71      3.17 o 
  -5   8  10       71.37       75.07      3.55 o 
  -4   8  10       26.84       31.90      2.87 o 
  -3   8  10      118.48      136.68      4.19 o 
  -2   8  10        0.81       -2.27      2.27 o 
  -1   8  10       33.17       33.82      2.71 o 
   0   8  10        3.84        3.03      2.23 o 
  -4   9  10       21.95       19.66      2.31 o 
  -3   9  10        9.29        5.92      2.02 o 
  -2   9  10        2.79        3.30      2.30 o 
  -1   9  10      100.20       94.62      3.66 o 
  -3  10  10      127.47      131.13      4.10 o 
  -2  10  10        1.13       -0.54      2.39 o 
  -6   1  11       68.43       69.74      2.26 o 
  -5   1  11       44.90       47.39      1.98 o 
  -4   1  11       59.69       54.73      1.92 o 
  -3   1  11      130.22      118.79      2.89 o 
  -2   1  11       52.61       49.34      1.91 o 
  -1   1  11       27.90       30.00      1.84 o 
   0   1  11       54.46       53.30      2.08 o 
  -6   2  11       12.71       10.52      1.53 o 
  -5   2  11        6.00        7.19      1.30 o 
  -4   2  11        0.01        0.37      1.35 o 
  -3   2  11       16.45       14.83      1.44 o 
  -2   2  11       52.94       54.40      2.01 o 
  -1   2  11       72.89       69.59      3.02 o 
   0   2  11       82.60       87.30      3.54 o 
  -5   3  11       53.61       48.66      2.64 o 
  -4   3  11       89.61       98.62      3.40 o 
  -3   3  11        1.39        0.84      1.68 o 
  -2   3  11       40.98       41.52      2.65 o 
  -1   3  11        0.13        2.22      1.82 o 
   0   3  11       74.87       85.64      3.60 o 
  -5   4  11        8.93        5.45      2.25 o 
  -4   4  11       54.39       57.40      3.11 o 
  -3   4  11      156.26      163.02      4.34 o 
  -2   4  11       29.25       32.57      2.57 o 
  -1   4  11      122.78      131.44      3.94 o 
   0   4  11       38.89       41.72      3.11 o 
  -5   5  11       12.19       12.88      2.47 o 
  -4   5  11        6.39        6.16      2.32 o 
  -3   5  11       13.53       16.53      2.36 o 
  -2   5  11        7.12        5.79      2.17 o 
  -1   5  11       33.17       41.74      2.81 o 
  -4   6  11       51.74       59.69      3.33 o 
  -3   6  11       70.09       74.07      3.23 o 
  -2   6  11       15.30       11.68      2.46 o 
  -1   6  11       51.66       52.43      3.23 o 
  -3   7  11       67.67       67.23      3.54 o 
  -2   7  11       54.80       56.80      3.10 o 
                                                 
